# Supplementary material for: Bis[5-(4-bromo­phen­yl)-4-(tert-but­oxy­carbon­yl)pyrrolidine-2-carboxyl­ato]copper(II) dihydrate
Source: Acta Crystallogr Sect E Struct Rep Online. 2011 Oct 29;67(Pt 11):m1623. doi: 10.1107/S1600536811043893 (PMC3247543; doi:10.1107/S1600536811043893)
Supplement: Supplementary file 1 [file e-67-m1623-sup1.cif]

##############################################################################
#                                                                            #
# This CIF contains the data in a paper accepted for publication in          #
# Acta Crystallographica Section E. It conforms to the requirements of       #
# Notes for Authors for Acta Crystallographica Section E, and has been       #
# peer reviewed under the auspices of the IUCr Commission on Journals.       #
#                                                                            #
# Full details of the Crystallographic Information File format               #
# are given in the paper "The Crystallographic Information File (CIF):       #
# a New Standard Archive File for Crystallography" by S. R. Hall, F. H.      #
# Allen and I. D. Brown [Acta Cryst. (1991), A47, 655-685].                  #
#                                                                            #
# The current version of the core CIF dictionary is obtainable from          #
# ftp://ftp.iucr.org/pub/cif_core.dic.                                       #
#                                                                            #
# Software is freely available for graphical display of the structure(s)     #
# in this CIF. For information consult the CIF software page                 #
# http://www.iucr.org/resources/cif/software.                                #
#                                                                            #
# This file may be used for bona fide research purposes within the           #
# scientific community so long as proper attribution is given to the journal # 
# article from which it was obtained.                                        #
#                                                                            #
##############################################################################
data_I
_audit_creation_method     SHELXL-97
_chemical_name_systematic
;
Bis[5-(4-bromophenyl)-4-(<i>tert</i>-butoxycarbonyl)pyrrolidine-2-
carboxylato]copper(II) dihydrate
;
_chemical_name_common     ?
_chemical_formula_moiety     'C32 H38 Br2 Cu N2 O8, 2(H2 O)'
_chemical_formula_sum     'C32 H42 Br2 Cu N2 O10'
_chemical_formula_iupac     '[Cu (C16 H19 Br1 N1 O4)2], 2H2 O'
_chemical_formula_weight     838.04
_chemical_melting_point     ?
_symmetry_cell_setting     monoclinic
_symmetry_space_group_name_H-M     'P 21/c'
_symmetry_space_group_name_Hall     '-P 2ybc'
loop_
    _symmetry_equiv_pos_as_xyz
    'x, y, z'
    '-x, y+1/2, -z+1/2'
    '-x, -y, -z'
    'x, -y-1/2, z-1/2'
_cell_length_a     15.251(6)
_cell_length_b     10.555(4)
_cell_length_c     10.541(4)
_cell_angle_alpha     90.00
_cell_angle_beta     90.423(6)
_cell_angle_gamma     90.00
_cell_volume     1696.9(11)
_cell_formula_units_Z     2
_cell_measurement_reflns_used     4476
_cell_measurement_theta_min     2.346
_cell_measurement_theta_max     25.594
_cell_measurement_temperature     150(2)
_exptl_crystal_description     prism
_exptl_crystal_colour     light-blue
_exptl_crystal_size_max     0.32
_exptl_crystal_size_mid     0.20
_exptl_crystal_size_min     0.05
_exptl_crystal_density_diffrn     1.640
_exptl_crystal_density_meas     ?
_exptl_crystal_density_method     'not measured'
_exptl_crystal_F_000     854
_exptl_absorpt_coefficient_mu     3.057
_exptl_absorpt_correction_type     multi-scan
_exptl_absorpt_process_details     '(SADABS; Bruker, 2008)'
_exptl_absorpt_correction_T_min     0.4412
_exptl_absorpt_correction_T_max     0.8622
_exptl_special_details     ?
_diffrn_ambient_temperature     150(2)
_diffrn_radiation_type     MoK\a
_diffrn_radiation_wavelength     0.71073
_diffrn_radiation_source     'fine-focus sealed tube'
_diffrn_radiation_monochromator     graphite
_diffrn_measurement_device_type     'Bruker SMART APEXII'
_diffrn_measurement_method     \W
_diffrn_detector_area_resol_mean     ?
_diffrn_reflns_number     12662
_diffrn_reflns_av_R_equivalents     0.0531
_diffrn_reflns_av_sigmaI/netI     0.0524
_diffrn_reflns_theta_min     1.93
_diffrn_reflns_theta_max     26.00
_diffrn_reflns_theta_full     26.00
_diffrn_measured_fraction_theta_max     0.982
_diffrn_measured_fraction_theta_full     0.982
_diffrn_reflns_limit_h_min     -18
_diffrn_reflns_limit_h_max     18
_diffrn_reflns_limit_k_min     -13
_diffrn_reflns_limit_k_max     13
_diffrn_reflns_limit_l_min     -13
_diffrn_reflns_limit_l_max     13
_diffrn_standards_number     0
_diffrn_standards_interval_count     ?
_diffrn_standards_interval_time     0
_diffrn_standards_decay_%     0
_refine_special_details
;
Refinement of <i>F</i>^2^ against ALL reflections. The weighted <i>R</i>-factor
<i>wR</i> and goodness of fit <i>S</i> are based on <i>F</i>^2^, conventional
<i>R</i>-factors <i>R</i> are based on <i>F</i>, with <i>F</i> set to zero for
negative <i>F</i>^2^. The threshold expression of <i>F</i>^2^ >
\s(<i>F</i>^2^) is used only for calculating <i>R</i>-factors(gt) <i>etc</i>.
and is not relevant to the choice of reflections for refinement.
<i>R</i>-factors based on <i>F</i>^2^ are statistically about twice as large
as those based on <i>F</i>, and <i>R</i>- factors based on ALL data will be
even larger.
;
_reflns_number_total     3268
_reflns_number_gt     2968
_reflns_threshold_expression     I>2\s(I)
_refine_ls_structure_factor_coef     Fsqd
_refine_ls_matrix_type     full
_refine_ls_R_factor_all     0.0740
_refine_ls_R_factor_gt     0.0655
_refine_ls_wR_factor_gt     0.1523
_refine_ls_wR_factor_ref     0.1606
_refine_ls_goodness_of_fit_ref     1.093
_refine_ls_restrained_S_all     1.093
_refine_ls_number_reflns     3268
_refine_ls_number_parameters     218
_refine_ls_number_restraints     0
_refine_ls_hydrogen_treatment     constr
_refine_ls_weighting_scheme     calc
_refine_ls_weighting_details
        'calc w=1/[\s^2^(Fo^2^)+(0.0259P)^2^+19.8322P] where P=(Fo^2^+2Fc^2^)/3'
_atom_sites_solution_hydrogens     geom
_atom_sites_solution_primary     direct
_atom_sites_solution_secondary     difmap
_refine_ls_shift/su_max     0.000
_refine_ls_shift/su_mean     0.000
_refine_diff_density_max     0.753
_refine_diff_density_min     -1.124
_refine_ls_extinction_method     none
_refine_ls_extinction_coef     ?
loop_
    _atom_type_symbol
    _atom_type_description
    _atom_type_scat_dispersion_real
    _atom_type_scat_dispersion_imag
    _atom_type_scat_source
    'C' 'C' 0.0033 0.0016
                         'International Tables Vol C Tables 4.2.6.8 and 6.1.1.4'
    'H' 'H' 0.0000 0.0000
                         'International Tables Vol C Tables 4.2.6.8 and 6.1.1.4'
    'N' 'N' 0.0061 0.0033
                         'International Tables Vol C Tables 4.2.6.8 and 6.1.1.4'
    'O' 'O' 0.0106 0.0060
                         'International Tables Vol C Tables 4.2.6.8 and 6.1.1.4'
    'Cu' 'Cu' 0.3201 1.2651
                         'International Tables Vol C Tables 4.2.6.8 and 6.1.1.4'
    'Br' 'Br' -0.2901 2.4595
                         'International Tables Vol C Tables 4.2.6.8 and 6.1.1.4'
_computing_data_collection     '<i>APEX2</i> (Bruker, 2008)'
_computing_cell_refinement     'SAINT (Bruker, 2008)'
_computing_data_reduction     'SAINT (Bruker, 2008)'
_computing_structure_solution     'SHELXTL (Sheldrick, 2008)'
_computing_structure_refinement     'SHELXTL (Sheldrick, 2008)'
_computing_molecular_graphics     'SHELXTL (Sheldrick, 2008)'
_computing_publication_material     'SHELXTL (Sheldrick, 2008)'
loop_
    _atom_site_type_symbol
    _atom_site_label
    _atom_site_fract_x
    _atom_site_fract_y
    _atom_site_fract_z
    _atom_site_U_iso_or_equiv
    _atom_site_adp_type
    _atom_site_calc_flag
    _atom_site_refinement_flags
    _atom_site_occupancy
    _atom_site_symmetry_multiplicity
    _atom_site_disorder_assembly
    _atom_site_disorder_group
    Cu Cu1 0.0000 0.0000 1.0000 0.0234(3) Uani d S 1 2 . .
    Br Br1 0.28687(6) 0.06433(8) 1.37487(10) 0.0343(2) Uani d . 1 1 . .
    N N1 0.0529(4) -0.0100(6) 0.8311(7) 0.0205(14) Uani d . 1 1 . .
    H H 0.0192 -0.0631 0.7799 0.025 Uiso calc R 1 1 . .
    O O1 0.0194(3) 0.1801(4) 0.9867(6) 0.0231(13) Uani d . 1 1 . .
    O O2 0.0442(4) 0.3320(6) 0.8483(6) 0.0328(15) Uani d . 1 1 . .
    O O3 0.3162(4) -0.1083(5) 0.7398(6) 0.0257(13) Uani d . 1 1 . .
    O O4 0.3285(4) 0.1004(5) 0.6961(7) 0.0321(15) Uani d . 1 1 . .
    C C1 0.1464(5) -0.0587(7) 0.8354(8) 0.0200(17) Uani d . 1 1 . .
    H H1 0.1455 -0.1526 0.8228 0.024 Uiso calc R 1 1 . .
    C C2 0.1854(5) 0.0039(8) 0.7160(8) 0.0234(18) Uani d . 1 1 . .
    H H2 0.1662 -0.0473 0.6409 0.028 Uiso calc R 1 1 . .
    C C3 0.1413(6) 0.1349(8) 0.7051(8) 0.0254(18) Uani d . 1 1 . .
    H H3A 0.1779 0.2011 0.7458 0.030 Uiso calc R 1 1 . .
    H H3B 0.1312 0.1580 0.6152 0.030 Uiso calc R 1 1 . .
    C C4 0.0542(5) 0.1190(8) 0.7750(8) 0.0235(17) Uani d . 1 1 . .
    H H4 0.0053 0.1253 0.7115 0.028 Uiso calc R 1 1 . .
    C C5 0.0399(5) 0.2194(7) 0.8769(9) 0.0234(17) Uani d . 1 1 . .
    C C6 0.2852(6) 0.0073(7) 0.7164(7) 0.0223(17) Uani d . 1 1 . .
    C C7 0.4129(5) -0.1301(8) 0.7503(9) 0.0271(18) Uani d . 1 1 . .
    C C8 0.4490(7) -0.0602(10) 0.8626(11) 0.044(3) Uani d . 1 1 . .
    H H8A 0.4167 -0.0847 0.9388 0.066 Uiso calc R 1 1 . .
    H H8B 0.4429 0.0312 0.8488 0.066 Uiso calc R 1 1 . .
    H H8C 0.5112 -0.0813 0.8738 0.066 Uiso calc R 1 1 . .
    C C9 0.4171(6) -0.2711(9) 0.7707(12) 0.046(3) Uani d . 1 1 . .
    H H9A 0.3857 -0.2931 0.8484 0.069 Uiso calc R 1 1 . .
    H H9B 0.4785 -0.2975 0.7786 0.069 Uiso calc R 1 1 . .
    H H9C 0.3898 -0.3144 0.6983 0.069 Uiso calc R 1 1 . .
    C C10 0.4562(6) -0.0945(10) 0.6271(11) 0.041(2) Uani d . 1 1 . .
    H H10A 0.4563 -0.0021 0.6181 0.061 Uiso calc R 1 1 . .
    H H10B 0.4237 -0.1323 0.5561 0.061 Uiso calc R 1 1 . .
    H H10C 0.5167 -0.1258 0.6271 0.061 Uiso calc R 1 1 . .
    C C11 0.1897(5) -0.0298(7) 0.9624(8) 0.0210(17) Uani d . 1 1 . .
    C C12 0.2329(5) 0.0837(7) 0.9889(9) 0.0243(18) Uani d . 1 1 . .
    H H12 0.2405 0.1448 0.9237 0.029 Uiso calc R 1 1 . .
    C C13 0.2650(5) 0.1081(7) 1.1107(9) 0.0257(18) Uani d . 1 1 . .
    H H13 0.2972 0.1835 1.1268 0.031 Uiso calc R 1 1 . .
    C C14 0.2507(6) 0.0250(8) 1.2065(9) 0.030(2) Uani d . 1 1 . .
    C C15 0.2117(6) -0.0916(8) 1.1805(10) 0.034(2) Uani d . 1 1 . .
    H H15 0.2060 -0.1530 1.2458 0.041 Uiso calc R 1 1 . .
    C C16 0.1813(5) -0.1178(8) 1.0598(9) 0.0252(18) Uani d . 1 1 . .
    H H16 0.1543 -0.1972 1.0429 0.030 Uiso calc R 1 1 . .
    O O5 0.0873(9) 0.5829(11) 0.9593(12) 0.107(4) Uani d . 1 1 . .
    H H51 0.0755 0.5136 0.9285 0.128 Uiso d R 1 1 . .
    H H52 0.0516 0.6063 1.0121 0.128 Uiso d R 1 1 . .
loop_
    _atom_site_aniso_label
    _atom_site_aniso_U_11
    _atom_site_aniso_U_22
    _atom_site_aniso_U_33
    _atom_site_aniso_U_12
    _atom_site_aniso_U_13
    _atom_site_aniso_U_23
    Cu1 0.0179(6) 0.0235(7) 0.0287(8) -0.0049(6) 0.0057(7) -0.0036(6)
    Br1 0.0351(4) 0.0340(4) 0.0335(5) 0.0043(4) -0.0055(5) 0.0007(4)
    N1 0.017(3) 0.023(3) 0.022(3) -0.001(3) 0.001(3) -0.007(3)
    O1 0.020(3) 0.008(2) 0.041(4) -0.007(2) 0.009(3) -0.002(2)
    O2 0.046(4) 0.025(3) 0.027(4) 0.013(3) 0.001(3) 0.001(3)
    O3 0.026(3) 0.011(2) 0.040(4) 0.002(2) 0.009(3) 0.004(3)
    O4 0.027(3) 0.017(3) 0.052(4) 0.000(3) 0.008(3) 0.007(3)
    C1 0.020(4) 0.006(3) 0.033(5) 0.001(3) 0.010(3) 0.001(3)
    C2 0.023(4) 0.023(4) 0.024(4) -0.001(3) 0.008(3) -0.003(3)
    C3 0.030(4) 0.019(4) 0.028(5) 0.002(3) 0.006(4) -0.001(3)
    C4 0.017(4) 0.022(4) 0.032(5) 0.001(3) 0.002(3) -0.004(3)
    C5 0.015(3) 0.020(4) 0.036(5) 0.005(3) -0.005(4) 0.011(4)
    C6 0.033(4) 0.014(4) 0.020(4) 0.003(4) 0.005(4) -0.003(3)
    C7 0.024(4) 0.019(4) 0.039(5) 0.001(3) 0.004(4) 0.006(4)
    C8 0.041(5) 0.050(6) 0.041(6) 0.006(5) -0.011(5) -0.008(5)
    C9 0.032(5) 0.028(5) 0.077(8) 0.015(4) -0.011(5) 0.000(5)
    C10 0.029(5) 0.049(6) 0.045(6) 0.004(4) 0.008(5) -0.002(5)
    C11 0.017(4) 0.015(4) 0.031(5) 0.003(3) 0.005(3) 0.002(3)
    C12 0.034(5) 0.011(3) 0.028(4) -0.003(3) 0.006(4) 0.001(3)
    C13 0.029(4) 0.020(4) 0.028(5) -0.003(3) 0.007(4) -0.008(4)
    C14 0.022(4) 0.026(4) 0.042(6) 0.010(4) -0.002(4) -0.005(4)
    C15 0.027(4) 0.025(4) 0.050(6) -0.002(4) -0.007(5) 0.012(4)
    C16 0.019(4) 0.014(4) 0.042(5) -0.006(3) -0.004(4) 0.010(4)
    O5 0.119(10) 0.092(8) 0.110(10) 0.037(8) -0.011(8) -0.029(7)
_geom_special_details
;
All e.s.d.'s (except the e.s.d. in the dihedral angle between two l.s. planes)
are estimated using the full covariance matrix. The cell e.s.d.'s are taken
into account individually in the estimation of e.s.d.'s in distances, angles
and torsion angles; correlations between e.s.d.'s in cell parameters are only
used when they are defined by crystal symmetry. An approximate (isotropic)
treatment of cell e.s.d.'s is used for estimating e.s.d.'s involving l.s.
planes.
;
loop_
    _geom_bond_atom_site_label_1
    _geom_bond_atom_site_label_2
    _geom_bond_site_symmetry_2
    _geom_bond_distance
    _geom_bond_publ_flag
    Cu1 O1 . 1.929(5) ?
    Cu1 O1 3_557 1.929(5) ?
    Cu1 N1 . 1.963(7) ?
    Cu1 N1 3_557 1.963(7) ?
    Br1 C14 . 1.901(10) ?
    N1 C4 . 1.485(11) ?
    N1 C1 . 1.516(10) ?
    N1 H . 0.9300 ?
    O1 C5 . 1.271(11) ?
    O2 C5 . 1.228(10) ?
    O3 C6 . 1.331(9) ?
    O3 C7 . 1.495(10) ?
    O4 C6 . 1.203(10) ?
    C1 C11 . 1.519(12) ?
    C1 C2 . 1.544(11) ?
    C1 H1 . 1.0000 ?
    C2 C6 . 1.523(12) ?
    C2 C3 . 1.541(11) ?
    C2 H2 . 1.0000 ?
    C3 C4 . 1.534(11) ?
    C3 H3A . 0.9900 ?
    C3 H3B . 0.9900 ?
    C4 C5 . 1.525(12) ?
    C4 H4 . 1.0000 ?
    C7 C8 . 1.497(14) ?
    C7 C9 . 1.504(12) ?
    C7 C10 . 1.509(14) ?
    C8 H8A . 0.9800 ?
    C8 H8B . 0.9800 ?
    C8 H8C . 0.9800 ?
    C9 H9A . 0.9800 ?
    C9 H9B . 0.9800 ?
    C9 H9C . 0.9800 ?
    C10 H10A . 0.9800 ?
    C10 H10B . 0.9800 ?
    C10 H10C . 0.9800 ?
    C11 C16 . 1.392(12) ?
    C11 C12 . 1.394(11) ?
    C12 C13 . 1.395(13) ?
    C12 H12 . 0.9500 ?
    C13 C14 . 1.356(13) ?
    C13 H13 . 0.9500 ?
    C14 C15 . 1.394(12) ?
    C15 C16 . 1.378(13) ?
    C15 H15 . 0.9500 ?
    C16 H16 . 0.9500 ?
    O5 H51 . 0.8198 ?
    O5 H52 . 0.8200 ?
loop_
    _geom_angle_atom_site_label_1
    _geom_angle_atom_site_label_2
    _geom_angle_atom_site_label_3
    _geom_angle_site_symmetry_1
    _geom_angle_site_symmetry_3
    _geom_angle
    _geom_angle_publ_flag
    O1 Cu1 O1 . 3_557 180.0 ?
    O1 Cu1 N1 . . 85.6(3) ?
    O1 Cu1 N1 3_557 . 94.4(3) ?
    O1 Cu1 N1 . 3_557 94.4(3) ?
    O1 Cu1 N1 3_557 3_557 85.6(3) ?
    N1 Cu1 N1 . 3_557 179.9990(10)
                                 ?
    C4 N1 C1 . . 107.9(6) ?
    C4 N1 Cu1 . . 108.6(5) ?
    C1 N1 Cu1 . . 112.6(5) ?
    C4 N1 H . . 109.3 ?
    C1 N1 H . . 109.3 ?
    Cu1 N1 H . . 109.3 ?
    C5 O1 Cu1 . . 115.2(5) ?
    C6 O3 C7 . . 120.2(6) ?
    N1 C1 C11 . . 111.2(6) ?
    N1 C1 C2 . . 101.5(6) ?
    C11 C1 C2 . . 117.7(6) ?
    N1 C1 H1 . . 108.7 ?
    C11 C1 H1 . . 108.7 ?
    C2 C1 H1 . . 108.7 ?
    C6 C2 C3 . . 114.5(7) ?
    C6 C2 C1 . . 113.5(7) ?
    C3 C2 C1 . . 105.9(6) ?
    C6 C2 H2 . . 107.5 ?
    C3 C2 H2 . . 107.5 ?
    C1 C2 H2 . . 107.5 ?
    C4 C3 C2 . . 104.2(6) ?
    C4 C3 H3A . . 110.9 ?
    C2 C3 H3A . . 110.9 ?
    C4 C3 H3B . . 110.9 ?
    C2 C3 H3B . . 110.9 ?
    H3A C3 H3B . . 108.9 ?
    N1 C4 C5 . . 110.8(7) ?
    N1 C4 C3 . . 107.8(6) ?
    C5 C4 C3 . . 113.0(7) ?
    N1 C4 H4 . . 108.4 ?
    C5 C4 H4 . . 108.4 ?
    C3 C4 H4 . . 108.4 ?
    O2 C5 O1 . . 123.6(8) ?
    O2 C5 C4 . . 119.4(8) ?
    O1 C5 C4 . . 116.9(7) ?
    O4 C6 O3 . . 125.9(8) ?
    O4 C6 C2 . . 124.6(8) ?
    O3 C6 C2 . . 109.4(7) ?
    O3 C7 C8 . . 109.9(7) ?
    O3 C7 C9 . . 101.8(7) ?
    C8 C7 C9 . . 111.1(9) ?
    O3 C7 C10 . . 109.6(7) ?
    C8 C7 C10 . . 113.4(8) ?
    C9 C7 C10 . . 110.6(8) ?
    C7 C8 H8A . . 109.5 ?
    C7 C8 H8B . . 109.5 ?
    H8A C8 H8B . . 109.5 ?
    C7 C8 H8C . . 109.5 ?
    H8A C8 H8C . . 109.5 ?
    H8B C8 H8C . . 109.5 ?
    C7 C9 H9A . . 109.5 ?
    C7 C9 H9B . . 109.5 ?
    H9A C9 H9B . . 109.5 ?
    C7 C9 H9C . . 109.5 ?
    H9A C9 H9C . . 109.5 ?
    H9B C9 H9C . . 109.5 ?
    C7 C10 H10A . . 109.5 ?
    C7 C10 H10B . . 109.5 ?
    H10A C10 H10B . . 109.5 ?
    C7 C10 H10C . . 109.5 ?
    H10A C10 H10C . . 109.5 ?
    H10B C10 H10C . . 109.5 ?
    C16 C11 C12 . . 118.1(8) ?
    C16 C11 C1 . . 118.4(7) ?
    C12 C11 C1 . . 123.4(7) ?
    C11 C12 C13 . . 120.3(8) ?
    C11 C12 H12 . . 119.8 ?
    C13 C12 H12 . . 119.8 ?
    C14 C13 C12 . . 120.6(8) ?
    C14 C13 H13 . . 119.7 ?
    C12 C13 H13 . . 119.7 ?
    C13 C14 C15 . . 119.7(9) ?
    C13 C14 Br1 . . 120.4(7) ?
    C15 C14 Br1 . . 119.8(7) ?
    C16 C15 C14 . . 119.9(8) ?
    C16 C15 H15 . . 120.0 ?
    C14 C15 H15 . . 120.0 ?
    C15 C16 C11 . . 121.0(8) ?
    C15 C16 H16 . . 119.5 ?
    C11 C16 H16 . . 119.5 ?
    H51 O5 H52 . . 113.1 ?
loop_
    _geom_hbond_atom_site_label_D
    _geom_hbond_atom_site_label_H
    _geom_hbond_atom_site_label_A
    _geom_hbond_site_symmetry_A
    _geom_hbond_distance_DH
    _geom_hbond_distance_HA
    _geom_hbond_distance_DA
    _geom_hbond_angle_DHA
    O5 H51 O2 . 0.82 2.15 2.968(13) 179.8
    O5 H52 O2 3_567 0.82 2.18 3.001(14) 179.7
    N1 H O2 2_546 0.93 1.99 2.916(9) 172.7
_iucr_refine_instructions_details
;
TITL a in P2(1)/c
CELL 0.71073  15.2510  10.5554  10.5412  90.000  90.423  90.000
ZERR    2.00   0.0055   0.0038   0.0038   0.000   0.006   0.000
LATT  1
SYMM -X, 0.5+Y, 0.5-Z
SFAC C H N O CU BR
UNIT 64 84 4 20 2 4
TEMP -123
SIZE .32 .20 .05
EQIV $1 -X, 1-Y, 2-Z
EQIV $2 -X, -0.5+Y, 1.5-Z
L.S. 12
BOND $H
ACTA
FMAP 2
PLAN 8
OMIT -1 52
OMIT 1 0 0
OMIT -2 4 11
OMIT 1 0 6
OMIT -1 1 7
OMIT -1 2 4
HTAB O5 O2
HTAB O5 O2_$1
HTAB N1 O2_$2
TWIN 1 0 0 0 -1 0 0 0 -1
WGHT    0.025900   19.832201
BASF   0.30428
FVAR       0.37270
CU1   5    0.000000    0.000000    1.000000    10.50000    0.01788    0.02352 =
         0.02874   -0.00363    0.00566   -0.00492
BR1   6    0.286867    0.064332    1.374871    11.00000    0.03514    0.03402 =
         0.03352    0.00072   -0.00550    0.00432
N1    3    0.052889   -0.010041    0.831063    11.00000    0.01697    0.02267 =
         0.02199   -0.00662    0.00137   -0.00139
AFIX  13
H     2    0.019164   -0.063059    0.779864    11.00000   -1.20000
AFIX   0
O1    4    0.019427    0.180115    0.986716    11.00000    0.02034    0.00809 =
         0.04087   -0.00232    0.00930   -0.00672
O2    4    0.044158    0.331999    0.848261    11.00000    0.04565    0.02522 =
         0.02742    0.00119    0.00118    0.01298
O3    4    0.316234   -0.108316    0.739770    11.00000    0.02564    0.01141 =
         0.04027    0.00407    0.00865    0.00159
O4    4    0.328509    0.100369    0.696088    11.00000    0.02747    0.01713 =
         0.05180    0.00709    0.00819   -0.00048
C1    1    0.146380   -0.058654    0.835356    11.00000    0.02024    0.00632 =
         0.03345    0.00088    0.00968    0.00145
AFIX  13
H1    2    0.145548   -0.152552    0.822794    11.00000   -1.20000
AFIX   0
C2    1    0.185391    0.003912    0.715995    11.00000    0.02285    0.02338 =
         0.02401   -0.00264    0.00817   -0.00067
AFIX  13
H2    2    0.166239   -0.047299    0.640942    11.00000   -1.20000
AFIX   0
C3    1    0.141333    0.134881    0.705119    11.00000    0.02981    0.01863 =
         0.02784   -0.00119    0.00611    0.00229
AFIX  23
H3A   2    0.177923    0.201088    0.745797    11.00000   -1.20000
H3B   2    0.131198    0.157967    0.615172    11.00000   -1.20000
AFIX   0
C4    1    0.054159    0.119008    0.774980    11.00000    0.01715    0.02165 =
         0.03164   -0.00375    0.00153    0.00113
AFIX  13
H4    2    0.005312    0.125298    0.711486    11.00000   -1.20000
AFIX   0
C5    1    0.039864    0.219365    0.876862    11.00000    0.01479    0.01965 =
         0.03582    0.01089   -0.00475    0.00471
C6    1    0.285249    0.007343    0.716436    11.00000    0.03269    0.01425 =
         0.01996   -0.00341    0.00544    0.00305
C7    1    0.412891   -0.130142    0.750312    11.00000    0.02405    0.01880 =
         0.03857    0.00635    0.00396    0.00143
C8    1    0.449032   -0.060205    0.862609    11.00000    0.04082    0.04956 =
         0.04140   -0.00786   -0.01121    0.00598
AFIX 137
H8A   2    0.416706   -0.084693    0.938779    11.00000   -1.50000
H8B   2    0.442867    0.031181    0.848766    11.00000   -1.50000
H8C   2    0.511184   -0.081311    0.873807    11.00000   -1.50000
AFIX   0
C9    1    0.417092   -0.271077    0.770676    11.00000    0.03249    0.02844 =
         0.07666   -0.00034   -0.01106    0.01463
AFIX 137
H9A   2    0.385689   -0.293103    0.848396    11.00000   -1.50000
H9B   2    0.478486   -0.297501    0.778643    11.00000   -1.50000
H9C   2    0.389836   -0.314439    0.698254    11.00000   -1.50000
AFIX   0
C10   1    0.456169   -0.094458    0.627120    11.00000    0.02930    0.04861 =
         0.04482   -0.00240    0.00822    0.00438
AFIX 137
H10A  2    0.456309   -0.002054    0.618090    11.00000   -1.50000
H10B  2    0.423653   -0.132337    0.556121    11.00000   -1.50000
H10C  2    0.516653   -0.125807    0.627132    11.00000   -1.50000
AFIX   0
C11   1    0.189658   -0.029771    0.962377    11.00000    0.01666    0.01544 =
         0.03095    0.00224    0.00469    0.00325
C12   1    0.232863    0.083716    0.988902    11.00000    0.03376    0.01131 =
         0.02781    0.00112    0.00561   -0.00255
AFIX  43
H12   2    0.240456    0.144755    0.923671    11.00000   -1.20000
AFIX   0
C13   1    0.264993    0.108081    1.110731    11.00000    0.02928    0.01975 =
         0.02822   -0.00821    0.00720   -0.00288
AFIX  43
H13   2    0.297161    0.183547    1.126750    11.00000   -1.20000
AFIX   0
C14   1    0.250712    0.024994    1.206476    11.00000    0.02177    0.02582 =
         0.04172   -0.00505   -0.00168    0.00958
C15   1    0.211697   -0.091642    1.180468    11.00000    0.02695    0.02547 =
         0.04968    0.01248   -0.00695   -0.00239
AFIX  43
H15   2    0.206047   -0.153017    1.245817    11.00000   -1.20000
AFIX   0
C16   1    0.181322   -0.117831    1.059826    11.00000    0.01909    0.01433 =
         0.04205    0.00952   -0.00355   -0.00557
AFIX  43
H16   2    0.154284   -0.197196    1.042925    11.00000   -1.20000
AFIX   0
O5    4    0.087336    0.582910    0.959276    11.00000    0.11859    0.09160 =
         0.10986   -0.02905   -0.01130    0.03676
AFIX   3
H51   2    0.075516    0.513621    0.928456    11.00000   -1.20000
H52   2    0.051576    0.606301    1.012056    11.00000   -1.20000
HKLF 4
REM  a in P2(1)/c
REM R1 =  0.0655 for   2968 Fo > 4sig(Fo)  and  0.0740 for all   3268 data
REM    218 parameters refined using      0 restraints
END
WGHT      0.0254     19.8288
REM Highest difference peak  0.753,  deepest hole -1.124,  1-sigma level  0.129
Q1    1   0.2794  0.0525  1.2721  11.00000  0.05    0.75
Q2    1   0.2905  0.0809  1.4784  11.00000  0.05    0.55
Q3    1   0.0004  0.0050  1.1012  11.00000  0.05    0.55
Q4    1   0.3151 -0.0022  1.3789  11.00000  0.05    0.55
Q5    1  -0.0203 -0.0799  1.0344  11.00000  0.05    0.53
Q6    1   0.2670 -0.0045  1.3734  11.00000  0.05    0.53
Q7    1   0.2962  0.0584  0.9215  11.00000  0.05    0.51
Q8    1   0.0364  0.0136  1.0978  11.00000  0.05    0.49
;
data_global
_journal_date_recd_electronic     2011-10-15
_journal_date_accepted     2011-10-22
_journal_name_full     'Acta Crystallographica, Section E'
_journal_year     2011
_journal_volume     67
_journal_issue     11
_journal_page_first     m1623
_journal_page_last     m1623
_journal_paper_category     QM
_journal_coeditor_code     CV5181
_publ_contact_author_name     'Konstantin V. Kudryavtsev'
_publ_contact_author_address
;
Department of Chemistry, M.V. Lomonosov Moscow State University,
Leninskie Gory 1/3, Moscow 119991, Russian Federation
;
_publ_contact_author_email     'kudr@org.chem.msu.ru'
_publ_contact_author_fax     '+7-495-932-8846'
_publ_contact_author_phone     '+7-495-939-3564'
_publ_section_title
;\
Bis[5-(4-bromophenyl)-4-(<i>tert</i>-butoxycarbonyl)pyrrolidine-2-\
carboxylato]copper(II) dihydrate
;
loop_
    _publ_author_name
    _publ_author_footnote
    _publ_author_address
    'Kudryavtsev, Konstantin V.' .
;
Department of Chemistry, M.V. Lomonosov Moscow State University,
Leninskie Gory 1/3, Moscow 119991, Russian Federation
;
    'Churakov, Andrei V.' .
;
Institute of General and Inorganic Chemistry, Russian Academy of Sciences,
Leninskii prosp. 31, Moscow 119991, Russian Federation
;
    'Dogan, Ozdemir' .
;
Department of Chemistry, Middle East Technical University, Ankara 06531,
Turkey
;
