# Supplementary material for: Bis[5-(4-bromo­phen­yl)-4-(tert-but­oxy­carbon­yl)pyrrolidine-2-carboxyl­ato]copper(II) dihydrate
Source: Acta Crystallogr Sect E Struct Rep Online. 2011 Oct 29;67(Pt 11):m1623. doi: 10.1107/S1600536811043893 (PMC3247543; doi:10.1107/S1600536811043893)
Supplement: Supplementary file 2 [file e-67-m1623-Isup2.hkl]

# 
# h,k,l, Fc-squared, Fo-squared, sigma(Fo-squared) and status flag 
# 
data_I
_shelx_title ' a in P2(1)/c' 
_shelx_refln_list_code          4 
_shelx_F_calc_maximum      260.40 
_exptl_crystal_F_000       854.00 
_reflns_d_resolution_high  0.8107 
 
loop_ 
 _symmetry_equiv_pos_as_xyz 
 'x, y, z' 
 '-x, y+1/2, -z+1/2' 
 '-x, -y, -z' 
 'x, -y-1/2, z-1/2' 
 
_cell_length_a    15.2510 
_cell_length_b    10.5554 
_cell_length_c    10.5412 
_cell_angle_alpha  90.000 
_cell_angle_beta   90.423 
_cell_angle_gamma  90.000 
 
_shelx_F_squared_multiplier     1.000 
 
loop_ 
 _refln_index_h 
 _refln_index_k 
 _refln_index_l 
 _refln_F_squared_calc 
 _refln_F_squared_meas 
 _refln_F_squared_sigma 
 _refln_observed_status 
   2   0   0     3544.56     4476.83    194.87 o 
   3   0   0    18672.24    19708.76    697.92 o 
   4   0   0    33541.98    36500.82   1292.36 o 
   5   0   0      120.26       73.96     17.57 o 
   6   0   0     1115.18     1465.99     55.93 o 
   7   0   0    23897.08    24820.55    879.29 o 
   8   0   0     3540.78     3826.26    139.66 o 
   9   0   0     1916.84     1973.78     75.30 o 
  10   0   0     2288.16     2220.42     84.91 o 
  11   0   0     1052.07     1031.96     57.65 o 
  12   0   0      780.21      782.83     50.39 o 
  13   0   0        3.58        5.73     25.60 o 
  14   0   0     1865.74     1939.08     98.85 o 
  15   0   0      395.02      354.82     41.35 o 
  16   0   0       10.07       61.54     34.69 o 
  17   0   0     1244.74     1186.46     77.14 o 
  18   0   0      448.18      460.38     52.23 o 
   1   1   0     1512.17     1869.68     53.22 o 
   2   1   0     1374.58     1868.06     53.22 o 
   3   1   0     4164.25     3797.98     96.11 o 
   4   1   0    22010.78    24214.69    606.35 o 
   5   1   0     3155.04     3343.60     85.70 o 
   6   1   0       32.00      116.62     11.91 o 
   7   1   0      800.10      902.11     26.60 o 
   8   1   0     3396.15     3385.88     87.85 o 
   9   1   0     2214.20     2377.17     63.46 o 
  10   1   0       25.18       40.07      8.49 o 
  11   1   0      545.01      628.07     33.49 o 
  12   1   0      100.64       67.85     17.43 o 
  13   1   0      396.73      486.52     49.68 o 
  14   1   0        0.07       20.80     19.62 o 
  15   1   0       88.62      116.03     23.60 o 
  16   1   0       37.59       66.96     26.68 o 
  17   1   0      175.98      250.08     31.10 o 
  18   1   0        8.81       25.83     28.42 o 
   0   2   0    67809.17    69892.73   2965.18 o 
   1   2   0     1063.51      891.04     29.33 o 
   2   2   0    13381.53    15239.98    423.82 o 
   3   2   0     1784.55     1713.59     49.43 o 
   4   2   0    12770.15    13105.14    364.73 o 
   5   2   0     2266.96     2158.06     56.30 o 
   6   2   0      578.92      676.31     20.85 o 
   7   2   0     6395.99     6341.06    161.06 o 
   8   2   0       42.33      120.68     10.11 o 
   9   2   0      147.15      232.23     12.51 o 
  10   2   0     2653.60     2657.35     70.98 o 
  11   2   0     5293.47     5303.95    149.64 o 
  12   2   0       64.31       98.98     18.58 o 
  13   2   0      664.15      804.64     53.75 o 
  14   2   0     2214.95     2232.96     78.48 o 
  15   2   0      639.96      695.60     39.92 o 
  16   2   0      227.80      210.75     28.19 o 
  17   2   0     1050.29     1104.47     52.22 o 
  18   2   0      763.80      811.64     46.41 o 
   1   3   0     6794.00     7514.67    206.05 o 
   2   3   0     8366.66     7509.70    209.73 o 
   3   3   0    17518.39    15863.01    441.40 o 
   4   3   0    11177.08    12152.10    338.71 o 
   5   3   0     1030.62     1208.01     37.02 o 
   6   3   0     7105.71     7127.15    200.51 o 
   7   3   0     2198.34     2429.61     71.30 o 
   8   3   0     4561.85     4383.17    125.27 o 
   9   3   0      179.13      171.28     12.88 o 
  10   3   0     1637.10     1593.17     45.36 o 
  11   3   0      378.27      512.90     27.53 o 
  12   3   0       41.38        5.84     14.03 o 
  13   3   0     1393.96     1410.40     54.82 o 
  14   3   0      118.18      164.26     24.27 o 
  15   3   0     1119.24     1036.58     47.79 o 
  16   3   0      492.70      657.70     55.62 o 
  17   3   0      267.81      327.21     39.65 o 
  18   3   0      293.18      332.12     41.91 o 
   0   4   0     1061.01     1150.26     54.20 o 
   1   4   0     2833.75     3020.26     84.38 o 
   2   4   0     3403.92     3250.23    102.88 o 
   3   4   0      586.94      459.56     17.01 o 
   4   4   0     3209.58     3096.16     88.57 o 
   5   4   0     4345.67     4060.88    115.76 o 
   6   4   0      354.91      382.89     16.80 o 
   7   4   0      927.70      958.12     32.18 o 
   8   4   0     1624.72     1589.08     49.58 o 
   9   4   0       24.59       27.09     10.59 o 
  10   4   0      750.78      752.10     29.03 o 
  11   4   0     2297.97     2252.53     77.78 o 
  12   4   0      308.60      387.74     25.83 o 
  13   4   0       28.42       32.58     24.10 o 
  14   4   0      452.02      466.44     45.88 o 
  15   4   0      109.84      215.57     33.71 o 
  16   4   0      354.22      359.97     40.16 o 
  17   4   0      464.57      523.59     71.68 o 
   1   5   0     3454.45     3302.53    103.12 o 
   2   5   0     5926.27     6086.82    168.23 o 
   3   5   0    11730.75    11642.97    360.78 o 
   4   5   0     2780.05     2685.95     78.07 o 
   5   5   0      264.66      313.55     15.04 o 
   6   5   0     4830.37     4562.54    130.42 o 
   7   5   0      721.32      672.08     25.64 o 
   8   5   0     1499.86     1449.59     46.56 o 
   9   5   0     1728.72     1543.33     49.51 o 
  10   5   0     1657.62     1425.21     47.38 o 
  11   5   0     1231.67     1278.62     50.05 o 
  12   5   0      225.73      225.05     23.33 o 
  13   5   0      401.12      435.34     36.28 o 
  14   5   0        2.80       49.96     27.23 o 
  15   5   0      361.77      432.52     40.24 o 
  16   5   0      598.57      800.67     70.55 o 
  17   5   0      304.51      335.06     42.37 o 
   0   6   0     1062.78     1295.00     63.67 o 
   1   6   0     9439.02     9586.75    291.76 o 
   2   6   0    12177.60    11796.29    323.69 o 
   3   6   0      145.26      392.18     26.06 o 
   4   6   0      393.76      627.29     26.92 o 
   5   6   0    10055.08     9489.22    266.33 o 
   6   6   0     2042.10     1806.57     55.49 o 
   7   6   0      101.93      194.49     15.67 o 
   8   6   0     2170.12     2169.38     66.34 o 
   9   6   0      570.05      607.84     31.29 o 
  10   6   0        2.39       49.61     14.76 o 
  11   6   0      188.59      322.39     25.37 o 
  12   6   0     1382.60     1333.88     53.90 o 
  13   6   0       19.51       31.22     26.02 o 
  14   6   0       61.69       54.44     29.63 o 
  15   6   0      445.04      647.73     59.33 o 
  16   6   0     1132.08     1281.66    101.62 o 
   1   7   0      663.00      563.40     26.37 o 
   2   7   0      315.77      372.39     23.33 o 
   3   7   0       86.66      109.99     11.51 o 
   4   7   0      140.99      166.07     13.45 o 
   5   7   0      637.37      634.44     29.04 o 
   6   7   0      227.55      253.97     19.14 o 
   7   7   0       24.10       36.22     14.65 o 
   8   7   0      560.32      510.11     27.98 o 
   9   7   0      181.19      272.79     22.57 o 
  10   7   0        3.70       59.10     18.19 o 
  11   7   0      542.30      547.12     38.91 o 
  12   7   0      256.53      275.01     46.48 o 
  13   7   0       15.38      -17.33     34.67 o 
  14   7   0      129.54      163.65     42.98 o 
  15   7   0      126.37      109.30     60.01 o 
   0   8   0       24.52      274.82     72.03 o 
   1   8   0      770.10      861.05     35.73 o 
   2   8   0     2545.75     2341.16     77.92 o 
   3   8   0       71.14      241.53     23.94 o 
   4   8   0      238.80      356.19     28.00 o 
   5   8   0     3872.01     3844.31    110.79 o 
   6   8   0      595.40      703.54     33.14 o 
   7   8   0      676.10      813.25     43.59 o 
   8   8   0       38.91       85.14     18.57 o 
   9   8   0     1313.38     1110.34     47.02 o 
  10   8   0        4.06       51.50     20.43 o 
  11   8   0       46.38       32.72     27.76 o 
  12   8   0     2371.75     2286.11     96.86 o 
  13   8   0       13.04       50.48     34.82 o 
  14   8   0      245.90      448.34     93.01 o 
   1   9   0      595.87      611.13     31.02 o 
   2   9   0      333.19      360.25     24.78 o 
   3   9   0      212.47      316.72     23.97 o 
   4   9   0      315.96      320.90     24.69 o 
   5   9   0      118.97       61.16     19.44 o 
   6   9   0        6.87        6.39     19.00 o 
   7   9   0      218.21      228.53     29.98 o 
   8   9   0      569.54      694.92     43.38 o 
   9   9   0      281.11      350.23     34.14 o 
  10   9   0        8.26        0.83     24.97 o 
  11   9   0      352.03      389.86     58.57 o 
  12   9   0      193.40      187.98     44.68 o 
  13   9   0       21.22       36.43     56.51 o 
   0  10   0      773.13      902.03     57.54 o 
   1  10   0      619.23      638.50     33.73 o 
   2  10   0      579.62      515.84     36.02 o 
   3  10   0      651.79      838.90     70.80 o 
   4  10   0      482.54      683.91     56.15 o 
   5  10   0     1087.36      989.50     45.22 o 
   6  10   0      869.59      877.23     69.69 o 
   7  10   0      199.95      334.67     29.77 o 
   8  10   0       32.20       42.86     24.03 o 
   9  10   0     1335.09     1124.88     50.58 o 
  10  10   0      158.60      282.53     47.44 o 
  11  10   0       20.25       87.55     44.46 o 
  12  10   0      575.67      675.06    112.42 o 
   1  11   0      980.46      926.14     43.76 o 
   2  11   0      162.07      149.14     25.03 o 
   3  11   0      468.66      425.11     31.96 o 
   4  11   0      440.63      452.24     33.16 o 
   5  11   0       67.43       44.09     25.37 o 
   6  11   0      185.58      243.49     40.99 o 
   7  11   0      207.72      164.48     28.45 o 
   8  11   0      454.93      485.97     36.43 o 
   9  11   0      677.63      650.49     41.94 o 
  10  11   0      158.43      140.55     37.07 o 
   0  12   0      453.93      541.76     51.91 o 
   1  12   0      273.38      407.32     41.33 o 
   2  12   0       97.61      150.23     27.67 o 
   3  12   0      577.89      696.26     41.43 o 
   4  12   0      833.17      849.05     45.95 o 
   5  12   0       64.82      109.60     29.17 o 
   6  12   0      102.88      128.41     30.17 o 
   7  12   0       44.09       38.55     29.47 o 
   1  13   0       89.76      128.51     34.71 o 
 -18   1   1      152.15      156.14     30.52 o 
 -17   1   1       53.26       72.18     26.60 o 
 -16   1   1     1566.15     1671.69    102.82 o 
 -15   1   1     2341.33     2199.18    147.49 o 
 -14   1   1       91.25      111.23     21.33 o 
 -13   1   1      549.47      568.43     75.65 o 
 -12   1   1     5573.40     5273.07    166.18 o 
 -11   1   1     1920.75     1810.49     50.38 o 
 -10   1   1     1839.07     1861.16     51.45 o 
  -9   1   1     4567.25     4475.69    115.41 o 
  -8   1   1     5485.42     5068.65    182.55 o 
  -7   1   1     5769.56     6005.48    152.36 o 
  -6   1   1     3298.38     3138.94     80.93 o 
  -5   1   1    37221.51    34842.52    871.12 o 
  -4   1   1     6365.41     5523.65    139.41 o 
  -3   1   1    20067.79    21010.18    525.66 o 
  -2   1   1     4945.64     6160.05    172.02 o 
  -1   1   1     8582.85    11059.94    307.33 o 
   0   1   1     1128.72     1986.34     55.67 o 
   1   1   1     8771.70    10949.81    386.95 o 
   2   1   1     7620.80     8316.88    226.43 o 
   3   1   1    14511.88    16691.76    418.93 o 
   4   1   1     2842.23     3155.30    178.05 o 
   5   1   1    23768.84    24550.64    772.20 o 
   6   1   1     5983.17     4939.78    156.75 o 
   7   1   1     4235.39     4554.58    127.51 o 
   8   1   1     2752.18     2963.00    195.82 o 
   9   1   1     5667.07     5128.68    159.74 o 
  10   1   1     1667.69     1703.61     59.69 o 
  11   1   1     1425.39     1441.67     52.74 o 
  12   1   1     2960.75     3162.31    272.85 o 
  13   1   1     1248.86     1102.80     55.23 o 
  14   1   1      203.95      217.88     38.26 o 
  15   1   1     1034.89     1124.19    120.44 o 
  16   1   1     2468.02     2386.45    141.96 o 
  17   1   1      109.19      151.35     28.75 o 
  18   1   1       95.03       50.47     29.47 o 
 -18   2   1       67.40       90.05     29.29 o 
 -17   2   1       90.48      145.49     28.17 o 
 -16   2   1      351.27      450.40     33.73 o 
 -15   2   1      151.26      236.85     38.01 o 
 -14   2   1      135.24      170.57     27.70 o 
 -13   2   1      941.97     1010.38     43.44 o 
 -12   2   1      454.65      484.19     36.13 o 
 -11   2   1     1100.24     1009.36     35.50 o 
 -10   2   1      777.95      776.83     42.52 o 
  -9   2   1     3710.70     3447.47     89.49 o 
  -8   2   1     1599.73     1734.43     47.31 o 
  -7   2   1     8906.65     8350.23    210.72 o 
  -6   2   1     3412.47     3334.66     85.92 o 
  -5   2   1     7085.91     6972.02    195.43 o 
  -4   2   1     3198.01     3281.35     93.09 o 
  -3   2   1     2672.12     2857.15     81.19 o 
  -2   2   1     1723.96     1215.43     35.37 o 
  -1   2   1     5329.22     6706.88    168.79 o 
   0   2   1     5536.57     6100.43    166.90 o 
   1   2   1    11948.53    11456.11    317.25 o 
   2   2   1      909.52      904.95     30.08 o 
   3   2   1     6086.00     4855.97    135.82 o 
   4   2   1     2653.09     2686.47     76.62 o 
   5   2   1     3476.97     4434.98    135.06 o 
   6   2   1     1627.20     1981.85     55.39 o 
   7   2   1     5063.21     5548.69    141.55 o 
   8   2   1     2709.59     2486.89     65.54 o 
   9   2   1     1623.78     1858.97     80.07 o 
  10   2   1     1621.33     1416.45     63.26 o 
  11   2   1      482.38      616.70     62.70 o 
  12   2   1      643.56      689.15     34.08 o 
  13   2   1     1044.06      990.64     43.66 o 
  14   2   1      291.18      323.80     27.83 o 
  15   2   1      342.36      439.98     31.96 o 
  16   2   1      153.86      186.47     27.81 o 
  17   2   1      206.36      307.17     32.94 o 
  18   2   1      103.42       69.37     30.02 o 
 -18   3   1      132.37      167.19     36.77 o 
 -17   3   1      187.68      206.22     35.83 o 
 -16   3   1      986.03     1021.04     57.71 o 
 -15   3   1      986.36      949.72     53.66 o 
 -14   3   1      231.99      250.58     30.83 o 
 -13   3   1      719.61      827.02     46.22 o 
 -12   3   1      761.71      858.34     38.24 o 
 -11   3   1       56.76      107.46     15.83 o 
 -10   3   1      372.00      476.04     22.02 o 
  -9   3   1     2106.20     1968.67     60.03 o 
  -8   3   1      747.37      654.37     24.52 o 
  -7   3   1      477.15      571.49     21.92 o 
  -6   3   1     1701.56     2213.84     65.17 o 
  -5   3   1     2181.11     2337.18     68.06 o 
  -4   3   1      900.21      945.82     29.54 o 
  -3   3   1      448.92      559.28     18.90 o 
  -2   3   1     4693.99     5766.13    161.83 o 
  -1   3   1     2095.45     2084.52     58.53 o 
   0   3   1      473.93      505.18     16.76 o 
   1   3   1     1298.66     1523.98     44.26 o 
   2   3   1     8736.37     8649.38    267.93 o 
   3   3   1      786.94      780.37     25.06 o 
   4   3   1      612.75      795.59     25.56 o 
   5   3   1     3193.94     3172.61     90.43 o 
   6   3   1     3796.86     3652.44    108.33 o 
   7   3   1      613.62      700.40     25.08 o 
   8   3   1      515.15      515.87     31.69 o 
   9   3   1     1911.72     1839.36     50.83 o 
  10   3   1      177.40      286.79     26.87 o 
  11   3   1       69.11      118.31     14.89 o 
  12   3   1     1154.04     1160.10     58.07 o 
  13   3   1      599.91      710.84     44.09 o 
  14   3   1      117.38      144.00     24.36 o 
  15   3   1      567.16      578.50     60.28 o 
  16   3   1      820.85      932.52     47.46 o 
  17   3   1      156.59      203.15     30.97 o 
  18   3   1      121.01      141.80     42.90 o 
 -17   4   1       72.02       82.79     34.02 o 
 -16   4   1      205.34      300.57     42.61 o 
 -15   4   1      659.98      777.58     64.02 o 
 -14   4   1      647.18      725.32     45.45 o 
 -13   4   1      483.92      635.98     34.02 o 
 -12   4   1      927.92     1171.01     47.34 o 
 -11   4   1     3310.81     3009.56     89.86 o 
 -10   4   1      317.70      434.79     21.57 o 
  -9   4   1     2682.17     2443.92     73.27 o 
  -8   4   1     4147.28     4006.30    115.47 o 
  -7   4   1     9635.76     8928.74    250.88 o 
  -6   4   1     2281.22     2144.82     63.57 o 
  -5   4   1     2580.00     2765.53     80.14 o 
  -4   4   1     3915.25     3624.01    103.00 o 
  -3   4   1     1861.53     1778.66     52.38 o 
  -2   4   1     5841.24     4977.45    162.38 o 
  -1   4   1     4046.48     4826.36    133.73 o 
   0   4   1    11151.27    11508.92    314.33 o 
   1   4   1     7710.78     7396.91    201.81 o 
   2   4   1     2710.95     3082.09    108.81 o 
   3   4   1     3177.98     2546.64     73.51 o 
   4   4   1     1715.79     2205.23     70.34 o 
   5   4   1     3609.26     3545.69    101.50 o 
   6   4   1     1559.43     1640.13     49.80 o 
   7   4   1     5430.63     6073.11    178.96 o 
   8   4   1     4577.57     4373.25    125.66 o 
   9   4   1     1470.85     1601.39     73.45 o 
  10   4   1      714.16      728.52     33.20 o 
  11   4   1     1696.16     1948.89     74.70 o 
  12   4   1     2109.41     1933.48    196.00 o 
  13   4   1      607.75      758.57     46.06 o 
  14   4   1      466.68      576.35     56.73 o 
  15   4   1      922.05     1049.27     58.84 o 
  16   4   1      173.09      219.07     36.60 o 
  17   4   1      154.89      210.18     38.59 o 
 -17   5   1      380.07      424.42     52.53 o 
 -16   5   1      318.29      333.15     52.17 o 
 -15   5   1      226.89      326.67     91.11 o 
 -14   5   1      597.06      747.06     46.64 o 
 -13   5   1     1559.41     1377.65     55.02 o 
 -12   5   1      616.88      793.16     43.61 o 
 -11   5   1     1120.93     1327.57     45.65 o 
 -10   5   1     4652.53     4164.10    121.09 o 
  -9   5   1      938.19      896.82     32.98 o 
  -8   5   1      588.14      652.04     26.20 o 
  -7   5   1     3347.82     3196.19     93.43 o 
  -6   5   1     2052.39     2030.10     60.94 o 
  -5   5   1      407.84      575.45     21.71 o 
  -4   5   1     2075.91     2039.44     60.33 o 
  -3   5   1    12108.90    11346.11    309.02 o 
  -2   5   1     3338.80     4043.80    123.81 o 
  -1   5   1     2658.02     2715.83     77.25 o 
   0   5   1     6844.81     6292.86    173.65 o 
   1   5   1     3802.95     3411.58    106.03 o 
   2   5   1     7027.68     6793.32    189.97 o 
   3   5   1     5890.90     6901.02    194.33 o 
   4   5   1     2148.14     1935.57     57.71 o 
   5   5   1      597.36      666.82     24.33 o 
   6   5   1     2114.55     2237.25     66.47 o 
   7   5   1     2919.28     2913.38     85.60 o 
   8   5   1     1278.75     1071.45     36.76 o 
   9   5   1      447.22      585.52     43.66 o 
  10   5   1     2040.15     2670.85    155.85 o 
  11   5   1     2555.77     2316.91    106.30 o 
  12   5   1      849.22      924.96     41.87 o 
  13   5   1      701.33      974.53     94.42 o 
  14   5   1      541.68      681.16     45.91 o 
  15   5   1      513.52      536.39     69.82 o 
  16   5   1      147.32      181.22     49.16 o 
  17   5   1      191.80      226.91     59.56 o 
 -16   6   1        8.99       32.84     42.52 o 
 -15   6   1      173.12      179.54     44.04 o 
 -14   6   1      324.43      497.59     76.13 o 
 -13   6   1      460.41      490.73     32.49 o 
 -12   6   1      380.64      462.80     44.18 o 
 -11   6   1      483.41      560.11     33.65 o 
 -10   6   1      843.45      842.72     33.61 o 
  -9   6   1      791.21      741.82     32.99 o 
  -8   6   1      488.42      571.05     24.93 o 
  -7   6   1      251.29      384.34     25.25 o 
  -6   6   1     1466.76     1394.23     44.49 o 
  -5   6   1      881.34      991.86     33.12 o 
  -4   6   1      852.08      807.81     28.38 o 
  -3   6   1      883.57      863.27     29.58 o 
  -2   6   1     2283.67     2135.88     78.60 o 
  -1   6   1     2984.55     2875.83     81.44 o 
   0   6   1     2045.17     1887.47     61.98 o 
   1   6   1     1390.69     1664.22    106.58 o 
   2   6   1     1236.09     1362.92     42.91 o 
   3   6   1      931.49      859.59     33.12 o 
   4   6   1      372.98      483.00     19.91 o 
   5   6   1     1741.10     1619.10     49.70 o 
   6   6   1     1892.10     1704.32     52.77 o 
   7   6   1      400.88      453.83     21.16 o 
   8   6   1      458.36      598.52     25.64 o 
   9   6   1      406.04      532.47     31.71 o 
  10   6   1      472.80      696.98     39.76 o 
  11   6   1      211.45      369.26     42.58 o 
  12   6   1      678.40      764.61     38.83 o 
  13   6   1      545.05      573.39     41.80 o 
  14   6   1      379.49      430.45     39.47 o 
  15   6   1      113.05      170.71     35.47 o 
  16   6   1        9.21       10.38     42.79 o 
 -15   7   1      438.90      680.60    124.44 o 
 -14   7   1     1233.17     1204.82     78.45 o 
 -13   7   1     1033.05     1129.70     59.18 o 
 -12   7   1       27.31      112.41     28.69 o 
 -11   7   1     1639.32     1915.52     70.24 o 
 -10   7   1     3713.36     3422.56    114.22 o 
  -9   7   1     1217.77     1328.51     52.02 o 
  -8   7   1     1820.96     1772.33     63.65 o 
  -7   7   1     2891.46     2754.46     92.53 o 
  -6   7   1     1898.62     1708.28     60.32 o 
  -5   7   1      673.36      769.33     33.46 o 
  -4   7   1     1871.01     1924.89     58.64 o 
  -3   7   1     5600.67     4989.20    139.60 o 
  -2   7   1      319.61      450.19     21.59 o 
  -1   7   1     3202.39     3316.34    105.54 o 
   0   7   1     4161.70     3731.48    117.60 o 
   1   7   1     4989.91     4645.63    144.55 o 
   2   7   1      535.22      619.55     27.87 o 
   3   7   1     3019.73     3241.47     93.30 o 
   4   7   1     3838.78     3140.30    111.26 o 
   5   7   1      297.27      454.42     24.03 o 
   6   7   1      952.99     1130.68     43.77 o 
   7   7   1     2595.60     2568.30     86.85 o 
   8   7   1     2241.73     2087.36     72.70 o 
   9   7   1     1669.51     1629.15     60.10 o 
  10   7   1     1914.96     2301.05    131.13 o 
  11   7   1     3390.48     3263.13    138.18 o 
  12   7   1       34.51      146.74     29.74 o 
  13   7   1      603.43      963.75    152.44 o 
  14   7   1      728.83     1089.79    255.53 o 
  15   7   1      909.93      963.31     73.45 o 
 -14   8   1       84.93      136.69     45.08 o 
 -13   8   1      217.49      203.91     35.93 o 
 -12   8   1       42.84       68.18     54.34 o 
 -11   8   1      226.91      301.10     28.30 o 
 -10   8   1      161.61      159.36     23.73 o 
  -9   8   1       45.01      102.61     20.68 o 
  -8   8   1       24.81       49.51     18.33 o 
  -7   8   1      310.74      336.15     24.39 o 
  -6   8   1      115.82      206.14     17.60 o 
  -5   8   1      943.06      910.73     34.12 o 
  -4   8   1        4.65       16.77     12.04 o 
  -3   8   1      101.86      155.47     18.11 o 
  -2   8   1      471.21      570.54     28.20 o 
  -1   8   1      474.21      525.60     26.61 o 
   0   8   1      540.61      625.37     29.13 o 
   1   8   1      214.05      284.01     20.49 o 
   2   8   1      217.21      289.79     27.70 o 
   3   8   1       58.15      116.98     17.11 o 
   4   8   1        8.75       31.64     15.63 o 
   5   8   1      418.53      492.32     23.72 o 
   6   8   1      263.38      320.88     22.81 o 
   7   8   1      359.70      407.90     25.90 o 
   8   8   1       31.12       53.18     18.14 o 
   9   8   1       80.26      130.12     21.18 o 
  10   8   1      117.52      102.57     27.00 o 
  11   8   1      192.72      258.12     33.07 o 
  12   8   1       24.88       34.37     29.64 o 
  13   8   1      177.35      182.18     64.83 o 
  14   8   1       37.31       12.54     42.62 o 
 -13   9   1      301.15      409.28     98.12 o 
 -12   9   1       13.83       50.94     79.33 o 
 -11   9   1      538.22      674.01     77.36 o 
 -10   9   1      877.48      898.33     53.01 o 
  -9   9   1      373.06      463.81     70.89 o 
  -8   9   1      582.80      739.43     38.49 o 
  -7   9   1     1118.97     1236.48     50.95 o 
  -6   9   1      307.20      443.34     43.22 o 
  -5   9   1      425.81      462.52     28.86 o 
  -4   9   1     3439.84     3479.34    113.29 o 
  -3   9   1     2409.92     2235.92     76.18 o 
  -2   9   1      285.23      499.58     49.16 o 
  -1   9   1     1826.84     1944.88    107.03 o 
   0   9   1     2931.05     2694.28     89.56 o 
   1   9   1     3650.53     3196.46    103.64 o 
   2   9   1      525.31      830.06     37.94 o 
   3   9   1     1390.75     1610.09     58.84 o 
   4   9   1     7524.75     6343.18    245.54 o 
   5   9   1      366.60      498.59     29.95 o 
   6   9   1      186.71      331.17     26.04 o 
   7   9   1     2526.15     2264.72    106.97 o 
   8   9   1      834.45      864.54     48.42 o 
   9   9   1      844.05      829.77     47.99 o 
  10   9   1      470.37      554.41     64.65 o 
  11   9   1     1180.88     1092.52     72.20 o 
  12   9   1       13.36       92.96     64.68 o 
  13   9   1      287.50      380.12     71.13 o 
 -11  10   1       24.87       68.41     44.80 o 
 -10  10   1      101.74       75.00     27.87 o 
  -9  10   1      608.03      567.60     37.50 o 
  -8  10   1      283.88      449.12     33.52 o 
  -7  10   1      506.44      601.79     36.20 o 
  -6  10   1      745.72      791.41     40.52 o 
  -5  10   1      293.65      326.19     30.91 o 
  -4  10   1      795.31      858.27     41.09 o 
  -3  10   1      162.38      243.32     40.17 o 
  -2  10   1      487.58      553.67     32.19 o 
  -1  10   1      282.64      260.56     24.32 o 
   0  10   1     1014.49      933.10     44.05 o 
   1  10   1      143.87      212.33     23.44 o 
   2  10   1      337.34      469.63     29.77 o 
   3  10   1      370.39      396.62     28.70 o 
   4  10   1      545.08      540.62     32.34 o 
   5  10   1      545.07      586.31     43.64 o 
   6  10   1      964.36      917.47     43.80 o 
   7  10   1      753.85      822.01     42.05 o 
   8  10   1      588.52      805.79     42.19 o 
   9  10   1      422.46      420.39     38.95 o 
  10  10   1      133.26      150.77     83.11 o 
  11  10   1       11.38       46.31     42.55 o 
  -9  11   1      491.26      573.46     39.89 o 
  -8  11   1      667.05      830.73     53.03 o 
  -7  11   1      355.19      433.37     34.90 o 
  -6  11   1      234.00      224.51     29.74 o 
  -5  11   1      262.88      420.74     34.73 o 
  -4  11   1      724.27      779.50     85.40 o 
  -3  11   1     1060.52      936.05     45.12 o 
  -2  11   1      558.81      607.84     35.90 o 
  -1  11   1      344.89      394.86     30.83 o 
   0  11   1      575.92      433.17     31.09 o 
   1  11   1      632.31      564.03     34.63 o 
   2  11   1      263.14      389.72     30.86 o 
   3  11   1      546.45      529.33     35.91 o 
   4  11   1     1300.96      998.62     47.48 o 
   5  11   1      333.84      477.83     34.31 o 
   6  11   1      103.87      189.59     28.41 o 
   7  11   1      516.79      564.22     37.68 o 
   8  11   1      629.18      762.14     43.29 o 
   9  11   1      217.86      282.05     32.35 o 
  -7  12   1      184.06      219.21     33.11 o 
  -6  12   1      613.63      668.52     42.66 o 
  -5  12   1      185.33      199.44     30.77 o 
  -4  12   1      302.83      332.04     33.12 o 
  -3  12   1      158.20      211.97     33.49 o 
  -2  12   1      551.37      556.87     37.29 o 
  -1  12   1      266.46      295.81     30.92 o 
   0  12   1      282.97      283.40     30.35 o 
   1  12   1      364.18      354.08     40.26 o 
   2  12   1      271.53      297.25     31.26 o 
   3  12   1      296.24      305.84     31.97 o 
   4  12   1      197.26      169.74     29.74 o 
   5  12   1      401.99      450.29     41.12 o 
   6  12   1      821.68      906.40     48.44 o 
   7  12   1      332.13      332.77     35.29 o 
 -18   0   2      217.79      312.20    127.10 o 
 -17   0   2     1229.83     1144.59     74.63 o 
 -16   0   2     1724.44     1625.27    206.08 o 
 -15   0   2      853.83      890.50     60.57 o 
 -14   0   2      303.96      360.62     57.05 o 
 -13   0   2     5964.87     5706.70    363.59 o 
 -12   0   2      661.77      694.38     36.99 o 
 -11   0   2     5074.34     5425.31    320.67 o 
 -10   0   2     4693.70     4465.36    162.79 o 
  -9   0   2     3612.31     3541.27    130.40 o 
  -8   0   2    10376.24    10943.91    575.78 o 
  -7   0   2      600.77      730.35     32.37 o 
  -6   0   2     4013.83     3994.33    156.03 o 
  -5   0   2     8529.42     9342.62    332.98 o 
  -4   0   2    15796.18    16853.48    598.06 o 
  -3   0   2      637.59      610.92     24.84 o 
  -2   0   2     6722.05     6460.49    291.48 o 
  -1   0   2    11751.18    11413.05    722.36 o 
   0   0   2     5573.39     6401.42    866.42 o 
   1   0   2    25136.93    23208.49   1191.22 o 
   2   0   2     6808.76     6455.75    275.94 o 
   3   0   2     1110.91      930.03     46.76 o 
   4   0   2    31966.18    31274.91   1330.42 o 
   5   0   2    19003.66    19344.26    824.26 o 
   6   0   2     1783.31     1559.12     98.84 o 
   7   0   2     1260.16     1339.58     64.79 o 
   8   0   2    22847.07    21649.35   1446.67 o 
   9   0   2     1981.40     2141.34    226.02 o 
  10   0   2     2100.51     2320.16    350.42 o 
  11   0   2    10365.12    10042.31    918.61 o 
  12   0   2      945.22      981.08     66.23 o 
  13   0   2     3335.19     3388.89    421.48 o 
  14   0   2      347.99      429.29     43.59 o 
  15   0   2     1125.24     1104.66     69.70 o 
  16   0   2      928.71     1050.82    137.76 o 
  17   0   2      622.89      536.24     53.36 o 
  18   0   2      491.99      459.92     53.77 o 
 -18   1   2       46.08       72.27     28.37 o 
 -17   1   2      242.47      266.98     30.91 o 
 -16   1   2      158.40      152.04     26.69 o 
 -15   1   2      291.00      279.58     26.91 o 
 -14   1   2      152.97      189.18     32.03 o 
 -13   1   2      137.90      293.02     23.39 o 
 -12   1   2     1376.33     1371.90     41.50 o 
 -11   1   2      258.90      322.51     18.10 o 
 -10   1   2     1120.53     1143.08     34.23 o 
  -9   1   2     1200.97     1163.70     34.19 o 
  -8   1   2      725.51      850.78     26.39 o 
  -7   1   2      164.04      232.65     22.16 o 
  -6   1   2       12.43        9.51      6.12 o 
  -5   1   2      594.79      775.61     22.40 o 
  -4   1   2     3228.16     3461.82     88.27 o 
  -3   1   2     1847.00     1988.72     57.22 o 
  -2   1   2     3350.64     3056.61     86.36 o 
  -1   1   2     1205.02     1421.87     51.33 o 
   0   1   2     4288.88     4340.84    146.94 o 
   1   1   2      766.45     1013.17     38.01 o 
   2   1   2     3687.48     3328.32    101.36 o 
   3   1   2     2172.76     2042.90     57.33 o 
   4   1   2     5488.30     5021.91    127.09 o 
   5   1   2      778.58      945.21     29.05 o 
   6   1   2       20.54       43.40      9.73 o 
   7   1   2      359.74      451.65     21.43 o 
   8   1   2     1280.88     1388.44     48.08 o 
   9   1   2     1045.76      956.48     37.01 o 
  10   1   2      632.46      664.47     40.14 o 
  11   1   2      151.23      240.64     20.51 o 
  12   1   2     1451.88     1417.47     53.58 o 
  13   1   2      293.43      386.71     27.31 o 
  14   1   2       75.56      136.97     23.20 o 
  15   1   2      662.10      659.08     37.65 o 
  16   1   2      194.43      139.97     27.69 o 
  17   1   2      130.79      212.05     31.07 o 
  18   1   2       36.53       81.97     30.51 o 
 -18   2   2      212.10      215.96     31.55 o 
 -17   2   2      629.55      640.12     43.16 o 
 -16   2   2      392.53      483.61     33.75 o 
 -15   2   2      535.20      490.15     90.86 o 
 -14   2   2      539.48      589.01     33.23 o 
 -13   2   2     2904.31     2728.28     81.63 o 
 -12   2   2      922.42      984.26     32.78 o 
 -11   2   2      691.66      701.57     44.37 o 
 -10   2   2     4033.60     3843.72    100.42 o 
  -9   2   2     3137.51     3044.71     80.03 o 
  -8   2   2     1685.59     1870.31     50.80 o 
  -7   2   2      668.39      719.16     22.74 o 
  -6   2   2     6559.39     6418.98    180.71 o 
  -5   2   2     2925.44     3179.67     91.04 o 
  -4   2   2     1642.11     1734.05     50.93 o 
  -3   2   2     1698.08     1701.38     49.64 o 
  -2   2   2     6087.68     6185.65    155.63 o 
  -1   2   2     3211.30     3588.48     99.00 o 
   0   2   2      215.03      110.10      9.76 o 
   1   2   2     5585.60     5083.30    157.95 o 
   2   2   2     4218.36     4566.59    176.23 o 
   3   2   2      940.81     1146.96     38.17 o 
   4   2   2     2489.45     2383.66     68.43 o 
   5   2   2     3705.40     3773.76     96.57 o 
   6   2   2     4841.26     5129.04    130.61 o 
   7   2   2      523.97      588.96     21.96 o 
   8   2   2     3733.42     3510.71    130.52 o 
   9   2   2     1385.65     1631.47    111.49 o 
  10   2   2     1757.94     1996.22    141.51 o 
  11   2   2     1549.18     1505.47     74.19 o 
  12   2   2     1071.41     1095.94     55.68 o 
  13   2   2     1568.44     1610.44    117.68 o 
  14   2   2      660.44      775.89     39.96 o 
  15   2   2     1176.37     1200.79     52.77 o 
  16   2   2      195.26      216.16     29.13 o 
  17   2   2      301.61      298.90     33.06 o 
  18   2   2      476.00      542.33     41.44 o 
 -18   3   2      136.82      168.43     36.46 o 
 -17   3   2      796.79      925.01    103.77 o 
 -16   3   2      492.37      512.98     63.38 o 
 -15   3   2      153.87      209.95     31.57 o 
 -14   3   2     1843.34     1668.64     73.95 o 
 -13   3   2       33.71       69.40     23.64 o 
 -12   3   2     3178.23     3001.10     90.10 o 
 -11   3   2     1365.34     1230.87     41.80 o 
 -10   3   2     3833.97     3567.86    104.34 o 
  -9   3   2     1971.87     1886.65     57.99 o 
  -8   3   2     1017.13     1036.16     34.54 o 
  -7   3   2     2757.73     2748.97     80.45 o 
  -6   3   2      409.98      444.53     18.29 o 
  -5   3   2     2801.80     2653.51     76.92 o 
  -4   3   2     3058.75     3119.67     89.36 o 
  -3   3   2     2170.31     2152.74     62.47 o 
  -2   3   2     9685.07     8796.94    221.25 o 
  -1   3   2     2640.32     2355.90     60.69 o 
   0   3   2     3026.19     3492.69     97.30 o 
   1   3   2     2239.49     2160.35     69.04 o 
   2   3   2     7010.96     7022.20    218.98 o 
   3   3   2     4789.02     3934.09    123.55 o 
   4   3   2     4490.21     3956.35    112.16 o 
   5   3   2     2758.57     2688.36     77.64 o 
   6   3   2      221.45      272.26     14.78 o 
   7   3   2     3737.91     3578.29    102.71 o 
   8   3   2      665.12      772.92     27.25 o 
   9   3   2     2329.45     2139.30     58.15 o 
  10   3   2     2828.61     2717.88     80.39 o 
  11   3   2     1031.26      969.74     41.66 o 
  12   3   2     1954.73     2188.39    138.19 o 
  13   3   2       63.92       64.06     22.15 o 
  14   3   2     1262.91     1263.68     53.37 o 
  15   3   2      237.43      272.63     30.10 o 
  16   3   2      501.18      538.70     44.82 o 
  17   3   2     1035.23     1098.63     53.95 o 
  18   3   2      250.30      315.52     43.76 o 
 -17   4   2       76.03       74.76     34.83 o 
 -16   4   2      205.74      277.06     36.45 o 
 -15   4   2     1129.33     1035.09     56.88 o 
 -14   4   2      747.83      779.92     47.16 o 
 -13   4   2      840.37      805.61     38.74 o 
 -12   4   2      448.23      494.34     25.77 o 
 -11   4   2       32.34      105.62     15.45 o 
 -10   4   2      695.30      734.62     29.38 o 
  -9   4   2     1841.55     1887.93     58.43 o 
  -8   4   2      266.61      282.85     16.28 o 
  -7   4   2      812.47      933.82     31.94 o 
  -6   4   2     3974.32     3979.55    114.27 o 
  -5   4   2      508.65      481.34     19.45 o 
  -4   4   2      282.21      220.55     11.96 o 
  -3   4   2     4110.96     4272.96    109.37 o 
  -2   4   2     2539.63     2790.30     72.29 o 
  -1   4   2     1218.08     1703.82     49.56 o 
   0   4   2     2189.93     2446.71     69.68 o 
   1   4   2     2738.73     2927.03     83.29 o 
   2   4   2     2634.31     2877.20     92.06 o 
   3   4   2     5091.98     4991.83    156.76 o 
   4   4   2      130.21       99.11      8.96 o 
   5   4   2      572.50      537.36     20.55 o 
   6   4   2     4481.92     4249.76    121.56 o 
   7   4   2     1684.68     1548.08     47.81 o 
   8   4   2      249.65      254.47     17.33 o 
   9   4   2     2141.71     2128.61     64.71 o 
  10   4   2      881.36      936.33     50.45 o 
  11   4   2       58.78      124.48     18.69 o 
  12   4   2      445.01      545.32     38.58 o 
  13   4   2      799.35      867.86     54.04 o 
  14   4   2      376.87      421.44     38.11 o 
  15   4   2      764.37      822.08     52.75 o 
  16   4   2      384.34      443.21     43.88 o 
  17   4   2       34.30       49.19     35.96 o 
 -17   5   2      139.12      140.84     36.58 o 
 -16   5   2      740.61      829.01     53.22 o 
 -15   5   2       74.45      141.32     31.90 o 
 -14   5   2      904.67      938.72     52.40 o 
 -13   5   2      381.82      418.65     29.74 o 
 -12   5   2     1847.71     1810.64     59.61 o 
 -11   5   2      482.66      519.96     37.51 o 
 -10   5   2     1494.96     1379.52     46.25 o 
  -9   5   2     1136.61     1198.32     40.88 o 
  -8   5   2        2.70       26.98     11.63 o 
  -7   5   2     3602.59     3568.31    103.53 o 
  -6   5   2      135.79      166.52     12.81 o 
  -5   5   2     4696.76     4400.16    125.87 o 
  -4   5   2     1272.49     1403.84     39.39 o 
  -3   5   2     2876.44     2945.00     76.65 o 
  -2   5   2     5606.31     5948.41    164.89 o 
  -1   5   2      682.29      647.06     22.84 o 
   0   5   2     1558.15     1469.66     43.94 o 
   1   5   2      563.16      579.19     18.92 o 
   2   5   2     7447.15     7337.32    229.13 o 
   3   5   2     2020.82     2275.06     74.65 o 
   4   5   2     1809.08     1642.61     49.61 o 
   5   5   2     4072.04     4023.38    115.38 o 
   6   5   2       80.66      111.41     11.55 o 
   7   5   2     3594.56     3631.74    105.42 o 
   8   5   2        2.43       46.84     11.88 o 
   9   5   2     1650.91     1631.39     51.96 o 
  10   5   2     1446.76     1452.25     54.61 o 
  11   5   2      923.08      873.86     50.52 o 
  12   5   2     1057.37     1260.97     67.32 o 
  13   5   2      255.84      283.31     33.72 o 
  14   5   2     1135.49     1114.78     60.20 o 
  15   5   2       66.24       79.41     33.43 o 
  16   5   2      549.65      631.40     49.93 o 
  17   5   2      296.10      313.06     43.95 o 
 -16   6   2      181.83      281.11     48.44 o 
 -15   6   2     1474.67     1506.64    218.21 o 
 -14   6   2      604.98      616.46     44.08 o 
 -13   6   2      585.53      601.40     76.33 o 
 -12   6   2      797.92      779.15     34.15 o 
 -11   6   2     1064.88      975.96     38.03 o 
 -10   6   2     1054.27     1255.02     44.31 o 
  -9   6   2     1825.89     2059.81     64.45 o 
  -8   6   2     2979.69     2642.70     79.71 o 
  -7   6   2     1164.11     1312.86     43.39 o 
  -6   6   2     4661.04     5437.62    155.17 o 
  -5   6   2     1393.76     1330.15     38.63 o 
  -4   6   2     1799.34     1557.70     47.82 o 
  -3   6   2     3049.09     3495.62     99.28 o 
  -2   6   2     1999.55     2292.82     66.94 o 
  -1   6   2     3453.22     2894.80     82.57 o 
   0   6   2      858.25      770.88     26.98 o 
   1   6   2     1868.34     1927.79     76.29 o 
   2   6   2     3787.09     3618.69    101.61 o 
   3   6   2     6697.72     5992.37    168.27 o 
   4   6   2      790.70      972.35     36.19 o 
   5   6   2     1256.24     1272.54     41.49 o 
   6   6   2    10576.30     9463.84    264.75 o 
   7   6   2     2049.24     1941.34     59.78 o 
   8   6   2     1620.26     1811.77     66.58 o 
   9   6   2     3382.53     3097.08     92.15 o 
  10   6   2     2348.69     2096.88     73.91 o 
  11   6   2      551.95      722.23     37.11 o 
  12   6   2      442.70      485.26     58.67 o 
  13   6   2     1294.48     1098.92     58.49 o 
  14   6   2      274.39      366.66     38.18 o 
  15   6   2      661.39      795.72     52.54 o 
  16   6   2      414.10      573.13     61.32 o 
 -15   7   2       11.30       12.02     42.28 o 
 -14   7   2       80.99       96.14     32.08 o 
 -13   7   2      118.23      134.01     32.06 o 
 -12   7   2        7.94       32.22     27.44 o 
 -11   7   2       14.77       30.03     20.85 o 
 -10   7   2       49.88       65.29     20.60 o 
  -9   7   2      258.87      330.19     38.27 o 
  -8   7   2      139.35      180.23     20.77 o 
  -7   7   2      715.27      688.24     33.41 o 
  -6   7   2       46.98      101.56     14.83 o 
  -5   7   2      800.51      752.81     29.56 o 
  -4   7   2      475.68      507.11     22.71 o 
  -3   7   2     2705.14     2494.54     73.06 o 
  -2   7   2      255.83      239.11     34.97 o 
  -1   7   2      317.40      353.24     17.50 o 
   0   7   2      177.09      204.03     24.44 o 
   1   7   2      299.81      344.28     29.19 o 
   2   7   2      553.29      548.85     22.44 o 
   3   7   2     1312.20     1421.47     46.81 o 
   4   7   2      210.46      260.60     37.28 o 
   5   7   2      486.42      594.66     28.64 o 
   6   7   2      103.79      189.68     18.66 o 
   7   7   2      372.64      435.30     31.77 o 
   8   7   2       84.96      122.93     18.32 o 
   9   7   2      550.10      503.71     29.45 o 
  10   7   2       75.27      174.69     26.97 o 
  11   7   2       20.69       49.33     25.31 o 
  12   7   2        8.32       68.50     35.62 o 
  13   7   2       90.57      111.15     40.19 o 
  14   7   2       65.79      131.97     43.64 o 
  15   7   2        6.65        7.43     43.73 o 
 -14   8   2      277.70      303.41     63.42 o 
 -13   8   2      456.07      607.47     70.78 o 
 -12   8   2      568.31      612.66     45.43 o 
 -11   8   2     2126.04     1865.08     71.17 o 
 -10   8   2      588.95      814.59     41.40 o 
  -9   8   2      323.15      565.04     41.60 o 
  -8   8   2     4293.01     3742.02    124.60 o 
  -7   8   2      339.64      451.15     25.10 o 
  -6   8   2     2718.89     3067.17     90.83 o 
  -5   8   2     1003.85     1056.83     39.65 o 
  -4   8   2     1600.98     1537.87     49.61 o 
  -3   8   2     1929.99     1833.94     56.96 o 
  -2   8   2      483.40      572.92     64.55 o 
  -1   8   2     7062.93     6218.36    193.20 o 
   0   8   2      428.35      394.20     23.68 o 
   1   8   2     4979.61     4803.60    151.12 o 
   2   8   2     1099.65     1114.75     48.07 o 
   3   8   2     2092.39     2011.99     69.09 o 
   4   8   2      834.14      958.10     55.12 o 
   5   8   2      463.47      636.46     61.75 o 
   6   8   2     5012.28     4447.01    143.39 o 
   7   8   2      156.26      319.03     34.82 o 
   8   8   2     2113.65     2224.55     95.33 o 
   9   8   2      645.13      797.27     39.42 o 
  10   8   2     1239.25     1164.49     58.77 o 
  11   8   2      935.19     1173.60    131.25 o 
  12   8   2      270.10      448.02    151.90 o 
  13   8   2      991.60     1099.60     77.22 o 
  14   8   2      129.16      260.13     60.58 o 
 -13   9   2        1.45      -17.19     44.35 o 
 -12   9   2      307.70      463.07     60.47 o 
 -11   9   2      115.66      135.97     32.62 o 
 -10   9   2       94.17      119.91     31.17 o 
  -9   9   2      187.87      215.04     33.45 o 
  -8   9   2       29.33       75.65     23.51 o 
  -7   9   2      444.34      553.50     33.54 o 
  -6   9   2       83.89       71.87     21.28 o 
  -5   9   2      114.94      113.87     21.22 o 
  -4   9   2      308.85      322.79     28.50 o 
  -3   9   2      312.72      350.08     25.10 o 
  -2   9   2      458.73      519.43     29.98 o 
  -1   9   2      425.22      384.63     25.40 o 
   0   9   2     1162.18     1034.51     42.87 o 
   1   9   2      392.30      420.54     40.46 o 
   2   9   2     1034.85      902.44     39.95 o 
   3   9   2      555.59      607.19     33.58 o 
   4   9   2      488.76      539.13     30.88 o 
   5   9   2      220.76      266.32     24.77 o 
   6   9   2      125.00      158.32     22.34 o 
   7   9   2      277.62      328.08     31.20 o 
   8   9   2       48.10       68.31     25.43 o 
   9   9   2      424.98      486.23     47.86 o 
  10   9   2       76.89       79.91     42.69 o 
  11   9   2       60.77       48.12     52.84 o 
  12   9   2      424.12      556.28     76.31 o 
  13   9   2        0.81      -12.89     57.67 o 
 -11  10   2      372.54      337.90     37.89 o 
 -10  10   2      223.85      302.52     36.53 o 
  -9  10   2      221.31      337.05     35.46 o 
  -8  10   2     1869.13     1684.85     65.71 o 
  -7  10   2      846.79      934.02     45.42 o 
  -6  10   2      740.06      820.50     41.51 o 
  -5  10   2      977.23      871.43     42.05 o 
  -4  10   2      433.95      561.30     33.40 o 
  -3  10   2      625.35      663.96     37.60 o 
  -2  10   2      833.08      909.40     48.16 o 
  -1  10   2     3247.92     2660.75     89.80 o 
   0  10   2       57.51      122.22     21.59 o 
   1  10   2     1635.40     1744.18    117.52 o 
   2  10   2     1495.43     1388.43     54.69 o 
   3  10   2      805.90      808.74     40.05 o 
   4  10   2      207.35      393.73     34.17 o 
   5  10   2      611.43      651.62     36.40 o 
   6  10   2     1109.74     1011.18     46.79 o 
   7  10   2      571.02      659.18     37.53 o 
   8  10   2      982.45     1076.39     55.63 o 
   9  10   2      421.48      467.70     76.67 o 
  10  10   2      420.43      379.38     50.12 o 
  11  10   2      185.89      210.53     79.05 o 
  -9  11   2      464.89      573.43     44.00 o 
  -8  11   2       29.77       44.45     28.31 o 
  -7  11   2      492.10      559.40     40.64 o 
  -6  11   2      150.04      128.08     27.64 o 
  -5  11   2      862.59     1015.60     48.59 o 
  -4  11   2      549.97      605.40     37.78 o 
  -3  11   2      767.90      748.46     48.65 o 
  -2  11   2      972.69     1008.32     45.93 o 
  -1  11   2      151.29      134.67     24.75 o 
   0  11   2     1221.06     1191.17     55.42 o 
   1  11   2      291.53      197.67     29.67 o 
   2  11   2     1651.64     1499.62     59.30 o 
   3  11   2     1032.91      976.55     46.24 o 
   4  11   2      903.41      895.78     45.10 o 
   5  11   2     1001.37     1016.30     48.80 o 
   6  11   2      303.29      229.41     29.51 o 
   7  11   2      350.30      461.27     35.40 o 
   8  11   2       56.82       58.73     27.71 o 
   9  11   2      699.37      860.06     53.66 o 
  -6  12   2       17.11       57.14     28.73 o 
  -5  12   2      117.48      133.72     29.83 o 
  -4  12   2      133.08      239.59     36.51 o 
  -3  12   2      386.43      437.36     34.95 o 
  -2  12   2      471.68      490.29     35.97 o 
  -1  12   2      161.35      208.36     37.09 o 
   0  12   2      295.77      375.22     32.84 o 
   1  12   2      215.94      265.13     30.49 o 
   2  12   2      515.28      577.94     38.27 o 
   3  12   2      392.59      462.62     43.49 o 
   4  12   2      284.10      432.44     35.76 o 
   5  12   2      163.74      248.39     34.86 o 
   6  12   2        9.96       43.72     28.55 o 
 -18   1   3      513.65      624.61     66.32 o 
 -17   1   3      940.46      945.91     93.34 o 
 -16   1   3      125.05       53.52     30.00 o 
 -15   1   3      666.76      753.14     39.06 o 
 -14   1   3      953.37     1046.27     47.37 o 
 -13   1   3      478.74      274.15     19.19 o 
 -12   1   3       69.94       66.00     13.12 o 
 -11   1   3     4961.06     4649.53    120.15 o 
 -10   1   3     5343.66     5230.09    134.90 o 
  -9   1   3     1531.25     1601.23     44.98 o 
  -8   1   3     5231.58     5047.19    129.28 o 
  -7   1   3    11565.67    11381.79    286.94 o 
  -6   1   3     6040.11     6467.77    178.84 o 
  -5   1   3       42.56      102.55      9.97 o 
  -4   1   3    26592.56    25047.06    694.51 o 
  -3   1   3     8280.76     9407.79    346.13 o 
  -2   1   3     3736.62     3785.73    106.83 o 
  -1   1   3    17158.06    16676.59    529.33 o 
   0   1   3    17144.84    18050.15    752.53 o 
   1   1   3    14910.17    14267.19    503.41 o 
   2   1   3     2018.23     2150.72     96.27 o 
   3   1   3    15490.48    15505.82    528.85 o 
   5   1   3       35.68       67.29      8.56 o 
   6   1   3    13253.42    12563.92    342.34 o 
   7   1   3     8485.17     8513.78    336.77 o 
   8   1   3     3934.04     3997.94    143.21 o 
   9   1   3     1980.54     2036.76     68.20 o 
  10   1   3     9370.91     9024.06    339.74 o 
  11   1   3     2534.45     2510.39    175.33 o 
  12   1   3       80.89       98.27     19.83 o 
  13   1   3     1053.02      986.56     44.77 o 
  14   1   3     1482.41     1368.48     55.48 o 
  15   1   3      405.82      486.39     34.43 o 
  16   1   3      151.45      182.96     29.74 o 
  17   1   3     1521.32     1584.29    117.59 o 
  18   1   3      235.11      214.54     33.76 o 
 -18   2   3      189.90      198.22     38.43 o 
 -17   2   3      151.41      177.17     35.80 o 
 -16   2   3      202.00      156.56     26.25 o 
 -15   2   3      763.93      782.11     46.01 o 
 -14   2   3      645.32      624.01     33.63 o 
 -13   2   3      548.31      452.24     21.87 o 
 -12   2   3     1259.28     1218.43     38.43 o 
 -11   2   3      624.56      703.06     28.99 o 
 -10   2   3      294.79      440.95     19.39 o 
  -9   2   3     1306.46     1315.31     38.24 o 
  -8   2   3     1259.89     1201.66     38.97 o 
  -7   2   3     1120.55     1208.54     38.59 o 
  -6   2   3      573.14      661.48     23.90 o 
  -5   2   3     3082.19     2924.52     84.35 o 
  -4   2   3     3495.97     4162.23    293.01 o 
  -3   2   3      834.54      799.87     25.83 o 
  -2   2   3     1469.46     1171.13     35.55 o 
  -1   2   3    11535.98    10889.89    272.76 o 
   0   2   3     4384.44     4862.24    136.85 o 
   1   2   3     8485.10     8799.47    312.66 o 
   2   2   3      959.85      846.79     33.91 o 
   3   2   3      378.89      440.27     34.27 o 
   4   2   3     7693.79     7159.65    222.29 o 
   5   2   3     1796.67     1948.15     62.84 o 
   6   2   3     1082.46     1161.61     32.82 o 
   7   2   3     2021.67     1876.05     55.27 o 
   8   2   3      893.53      967.61     37.58 o 
   9   2   3     1365.88     1414.28     44.77 o 
  10   2   3      146.37      451.51     25.87 o 
  11   2   3     1403.56     1399.44    116.96 o 
  12   2   3     1511.67     1568.93     68.00 o 
  13   2   3      833.18      903.69     42.94 o 
  14   2   3     1128.09     1200.65     53.66 o 
  15   2   3     1020.75     1103.93     51.64 o 
  16   2   3      225.50      293.52     32.73 o 
  17   2   3       90.63      189.35     44.86 o 
  18   2   3      336.31      353.65     38.14 o 
 -17   3   3      416.69      409.45     40.86 o 
 -16   3   3       75.48       56.07     30.17 o 
 -15   3   3      784.17      719.33     65.03 o 
 -14   3   3     1241.78     1188.46     58.56 o 
 -13   3   3      225.87      217.84     19.58 o 
 -12   3   3      574.96      481.42     29.69 o 
 -11   3   3     4584.08     4211.07    122.97 o 
 -10   3   3     3444.81     3536.06    103.91 o 
  -9   3   3      170.64      232.82     16.05 o 
  -8   3   3     1065.63      968.82     33.30 o 
  -7   3   3     1966.44     1943.91     58.79 o 
  -6   3   3      657.70      786.86     27.52 o 
  -5   3   3      634.34      585.88     21.89 o 
  -4   3   3     2622.06     2435.37     70.81 o 
  -3   3   3      739.21      865.92     25.20 o 
  -2   3   3     1572.00     1844.41     48.65 o 
  -1   3   3       46.16      111.01     14.04 o 
   0   3   3       66.78       62.73      7.28 o 
   1   3   3       20.97       26.06      9.79 o 
   2   3   3      947.91     1214.46     61.66 o 
   3   3   3     1669.41     1543.77     51.17 o 
   4   3   3     1427.60     1572.51     58.04 o 
   5   3   3      277.54      162.80     12.29 o 
   6   3   3     1314.94     1252.25     39.14 o 
   7   3   3     2206.94     2103.20     62.58 o 
   8   3   3      477.02      548.48     33.75 o 
   9   3   3      270.49      305.56     17.86 o 
  10   3   3     4760.11     4648.85    131.62 o 
  11   3   3     2442.33     2498.30    165.37 o 
  12   3   3      255.74      214.37     23.60 o 
  13   3   3      508.70      688.88     37.85 o 
  14   3   3      872.68      899.15     46.20 o 
  15   3   3      348.24      369.82     32.80 o 
  16   3   3      116.21      142.77     30.37 o 
  17   3   3      705.46      802.46     60.36 o 
 -17   4   3      642.40      620.86     49.97 o 
 -16   4   3      337.54      326.02     44.70 o 
 -15   4   3      569.01      657.43     44.96 o 
 -14   4   3      488.14      513.52     48.58 o 
 -13   4   3     1363.45     1261.18     51.71 o 
 -12   4   3     1127.06     1216.71     43.60 o 
 -11   4   3      710.31      715.22     30.38 o 
 -10   4   3     1224.40     1227.53     42.03 o 
  -9   4   3     1389.18     1494.03     48.31 o 
  -8   4   3      855.68      770.71     28.97 o 
  -7   4   3     3093.20     2772.48     81.58 o 
  -6   4   3     4039.25     4018.45    115.67 o 
  -5   4   3     1850.90     1729.50     52.57 o 
  -4   4   3     2029.92     2205.34     58.52 o 
  -3   4   3     4582.97     4710.32    119.98 o 
  -2   4   3     2106.19     2377.49     88.95 o 
  -1   4   3     8595.37     8553.84    215.56 o 
   0   4   3     4798.86     4779.03    132.75 o 
   1   4   3     5956.61     6346.77    198.89 o 
   2   4   3     4369.77     4055.30    128.13 o 
   3   4   3     2153.31     2675.57    116.04 o 
   4   4   3     4538.88     3943.89    124.85 o 
   5   4   3     1445.12     1426.34     44.13 o 
   6   4   3     4218.49     4149.43    118.87 o 
   7   4   3     2390.93     2339.54     69.51 o 
   8   4   3      397.20      415.30     36.78 o 
   9   4   3     3156.18     2859.36     94.11 o 
  10   4   3      542.75      714.03     58.25 o 
  11   4   3     1393.08     1192.64     56.27 o 
  12   4   3     1712.03     1623.92     71.62 o 
  13   4   3     1968.78     1791.01    172.37 o 
  14   4   3      615.14      754.91     49.67 o 
  15   4   3      459.52      523.41     44.68 o 
  16   4   3      737.80      759.54     53.96 o 
  17   4   3      381.32      371.74     44.29 o 
 -16   5   3      275.56      281.12     49.44 o 
 -15   5   3      500.53      492.34     74.34 o 
 -14   5   3      614.75      598.17     36.60 o 
 -13   5   3       73.76       63.48     24.81 o 
 -12   5   3      828.53      778.74     33.72 o 
 -11   5   3     1166.35     1166.82     42.24 o 
 -10   5   3     1067.74     1039.04     38.05 o 
  -9   5   3     1450.05     1292.54     43.93 o 
  -8   5   3     1384.52     1429.71     46.84 o 
  -7   5   3      394.80      431.20     21.58 o 
  -6   5   3     1851.97     1725.16     53.42 o 
  -5   5   3     4964.46     4849.79    124.75 o 
  -4   5   3     1763.65     1998.34     54.07 o 
  -3   5   3      198.03      248.71     12.47 o 
  -2   5   3     5457.07     5162.97    131.98 o 
  -1   5   3     4569.55     5320.65    256.20 o 
   0   5   3      412.54      430.78     24.63 o 
   1   5   3    10378.54     9272.38    254.25 o 
   2   5   3     3635.15     3617.99    115.85 o 
   3   5   3       93.26      172.96     14.23 o 
   4   5   3     3746.29     3393.90    108.64 o 
   5   5   3     5701.07     5447.56    155.06 o 
   6   5   3      979.99     1084.22     36.22 o 
   7   5   3      656.41      700.78     27.20 o 
   8   5   3     2832.15     2441.84     73.41 o 
   9   5   3      800.37      866.57     72.98 o 
  10   5   3     1196.57     1195.24     47.59 o 
  11   5   3     1177.78     1204.92     60.71 o 
  12   5   3      658.76      751.79     46.32 o 
  13   5   3      146.81      259.86     62.18 o 
  14   5   3      324.39      351.11     39.14 o 
  15   5   3      482.28      562.10     47.23 o 
  16   5   3      160.07      175.06     38.68 o 
 -16   6   3       59.14      100.48     43.87 o 
 -15   6   3      232.27      250.34    133.36 o 
 -14   6   3       92.09       67.28     37.03 o 
 -13   6   3      383.85      390.33     36.58 o 
 -12   6   3      119.68      140.91     21.15 o 
 -11   6   3      251.58      244.86     21.73 o 
 -10   6   3     2777.56     2490.04     77.20 o 
  -9   6   3      246.85      234.53     19.61 o 
  -8   6   3     2148.79     1951.75     61.45 o 
  -7   6   3      849.88      860.54     32.68 o 
  -6   6   3     1051.41     1042.91     33.18 o 
  -5   6   3      911.42      839.53     27.58 o 
  -4   6   3      749.64      701.61     24.07 o 
  -3   6   3      340.77      444.72     17.64 o 
  -2   6   3     1497.43     1555.23     47.89 o 
  -1   6   3     2314.78     2293.12     66.83 o 
   0   6   3     1435.07     1418.92     40.04 o 
   1   6   3     1037.55     1262.93     54.84 o 
   2   6   3     2229.59     2031.13     60.03 o 
   3   6   3      203.46      239.70     16.88 o 
   4   6   3      812.08      708.49     26.66 o 
   5   6   3      432.02      506.52     37.13 o 
   6   6   3     1085.89     1038.20     36.08 o 
   7   6   3     1201.96     1054.49     36.97 o 
   8   6   3      945.45     1061.89     72.36 o 
   9   6   3      445.57      497.43     29.00 o 
  10   6   3     1328.80     1558.83     59.32 o 
  11   6   3      571.32      573.91     40.04 o 
  12   6   3       52.90       69.49     28.49 o 
  13   6   3      561.27      602.69     44.87 o 
  14   6   3      195.56      213.92     36.78 o 
  15   6   3      121.65       95.92     35.51 o 
  16   6   3      123.14      256.66     51.88 o 
 -15   7   3      387.61      337.35     77.03 o 
 -14   7   3       62.61       98.18     33.17 o 
 -13   7   3      525.62      587.27     44.60 o 
 -12   7   3      651.61      855.05     43.60 o 
 -11   7   3      255.64      451.85     51.64 o 
 -10   7   3      525.64      736.48     43.17 o 
  -9   7   3     1677.66     1719.59     64.47 o 
  -8   7   3      593.75      805.54     38.40 o 
  -7   7   3      130.87      393.43     47.73 o 
  -6   7   3     4366.31     4022.51    115.32 o 
  -5   7   3     3315.04     3375.53     97.83 o 
  -4   7   3     1804.74     1836.76     56.78 o 
  -3   7   3     1613.50     1707.18     53.10 o 
  -2   7   3     4969.62     4663.55    131.63 o 
  -1   7   3     2164.47     2241.13     88.02 o 
   0   7   3       38.32      261.75     34.54 o 
   1   7   3     3631.38     3222.38     84.85 o 
   2   7   3     3284.51     3455.17     99.46 o 
   3   7   3     2625.06     2481.46     72.93 o 
   4   7   3     1511.11     1598.04     50.78 o 
   5   7   3     3699.41     3478.43    102.10 o 
   6   7   3     1916.04     2239.53    112.06 o 
   7   7   3       99.44      353.53     21.42 o 
   8   7   3     1040.63     1016.46     43.50 o 
   9   7   3     1201.36     1281.46     59.00 o 
  10   7   3      439.36      560.19     49.58 o 
  11   7   3      543.19      678.61     43.71 o 
  12   7   3      923.69      983.41     66.94 o 
  13   7   3      240.05      261.58     45.40 o 
  14   7   3       96.91       74.85     42.65 o 
  15   7   3      800.34      829.78     70.54 o 
 -14   8   3       38.70       27.52     35.56 o 
 -13   8   3       60.58       91.41     34.70 o 
 -12   8   3       31.63       39.84     26.05 o 
 -11   8   3        4.16       27.32     24.74 o 
 -10   8   3       66.89       92.43     24.41 o 
  -9   8   3      254.08      297.20     24.37 o 
  -8   8   3      791.23      697.58     32.56 o 
  -7   8   3      229.63      277.13     21.66 o 
  -6   8   3      198.04      266.27     20.41 o 
  -5   8   3      154.95      177.31     17.89 o 
  -4   8   3      182.14      185.15     17.15 o 
  -3   8   3      939.10      819.15     31.95 o 
  -2   8   3       71.61       79.36     16.48 o 
  -1   8   3      649.54      651.58     31.34 o 
   0   8   3        0.62       -6.90     15.38 o 
   1   8   3      291.41      259.65     22.97 o 
   2   8   3       66.03       74.44     17.49 o 
   3   8   3      745.71      673.09     32.45 o 
   4   8   3       90.54       45.65     17.56 o 
   5   8   3      158.34      221.14     33.93 o 
   6   8   3      197.44      285.53     23.96 o 
   7   8   3      102.62       87.51     20.23 o 
   8   8   3      449.43      409.20     30.66 o 
   9   8   3      167.16      214.71     29.34 o 
  10   8   3       39.93        9.89     26.53 o 
  11   8   3        9.10       -7.83     28.11 o 
  12   8   3       37.25       38.91     38.65 o 
  13   8   3       64.66      115.23     43.61 o 
  14   8   3       88.06      105.96     46.68 o 
 -12   9   3     1283.07     1220.39     66.82 o 
 -11   9   3      223.33      377.86     43.82 o 
 -10   9   3      212.60      334.40     32.19 o 
  -9   9   3     1719.75     1635.52     63.65 o 
  -8   9   3      452.83      467.54     52.94 o 
  -7   9   3      354.66      471.33     31.96 o 
  -6   9   3     1911.41     1751.02     64.97 o 
  -5   9   3      943.04      992.58     43.76 o 
  -4   9   3      577.94      609.36     33.14 o 
  -3   9   3      232.35      219.24     22.53 o 
  -2   9   3      869.07      900.08     40.35 o 
  -1   9   3       18.71       83.68     19.17 o 
   0   9   3       59.85      108.56     19.95 o 
   1   9   3       27.95       57.90     27.05 o 
   2   9   3      486.93      564.74     30.85 o 
   3   9   3      461.35      499.46     30.03 o 
   4   9   3      257.86      234.00     23.71 o 
   5   9   3     1890.80     1650.32     61.13 o 
   6   9   3     1032.77     1157.30     56.35 o 
   7   9   3      168.33      266.28     30.01 o 
   8   9   3     1017.30     1010.30     52.79 o 
   9   9   3     1843.42     1802.36     95.39 o 
  10   9   3       96.81      302.79     43.34 o 
  11   9   3      504.39      536.52     52.67 o 
  12   9   3     1469.00     1413.56    119.65 o 
 -11  10   3      216.33      192.07     40.05 o 
 -10  10   3       94.76      162.41     30.40 o 
  -9  10   3       98.66       75.84     27.65 o 
  -8  10   3      690.80      639.40     41.27 o 
  -7  10   3      274.65      241.63     34.88 o 
  -6  10   3        9.26       41.92     23.30 o 
  -5  10   3     1002.57      893.67     43.77 o 
  -4  10   3      278.46      235.32     32.50 o 
  -3  10   3      627.44      656.91     36.09 o 
  -2  10   3      336.76      346.03     31.54 o 
  -1  10   3     1928.78     1589.59     60.03 o 
   0  10   3      491.32      478.41     53.56 o 
   1  10   3     1287.64     1180.88     49.19 o 
   2  10   3      332.05      383.37     29.17 o 
   3  10   3      274.48      279.91     47.78 o 
   4  10   3      618.90      601.29     35.49 o 
   5  10   3      476.42      369.63     29.88 o 
   6  10   3        8.30       37.66     23.26 o 
   7  10   3      597.17      591.87     36.50 o 
   8  10   3      412.48      323.64     35.61 o 
   9  10   3      101.87      157.81     41.45 o 
  10  10   3      125.51       72.62     41.39 o 
  11  10   3      324.53      297.28    106.73 o 
  -9  11   3      391.35      407.99     66.13 o 
  -8  11   3      220.55      277.36     36.63 o 
  -7  11   3      391.41      470.65     36.52 o 
  -6  11   3      644.54      636.45     39.53 o 
  -5  11   3      348.40      354.69     33.73 o 
  -4  11   3      565.75      620.13     53.10 o 
  -3  11   3      542.07      587.24     36.37 o 
  -2  11   3      625.67      531.32     55.65 o 
  -1  11   3      462.31      543.77     38.38 o 
   0  11   3      610.56      681.62     38.53 o 
   1  11   3      374.43      337.59     30.06 o 
   2  11   3      662.69      553.33     35.59 o 
   3  11   3      568.44      708.56     40.31 o 
   4  11   3      384.65      469.56     34.44 o 
   5  11   3      421.43      370.24     32.71 o 
   6  11   3      499.90      535.27     36.72 o 
   7  11   3      191.22      235.12     30.41 o 
   8  11   3      250.33      282.35     37.60 o 
   9  11   3      531.23      465.57     43.39 o 
  -5  12   3      210.30      274.95     32.58 o 
  -4  12   3       40.91       84.68     28.37 o 
  -3  12   3      444.29      410.77     34.97 o 
  -2  12   3      243.31      265.73     31.13 o 
  -1  12   3      611.81      627.67     47.01 o 
   0  12   3      343.05      381.23     33.63 o 
   1  12   3      414.14      354.66     43.76 o 
   2  12   3      262.60      221.32     30.76 o 
   3  12   3      217.46      184.97     30.23 o 
   4  12   3       62.64      118.11     29.60 o 
   5  12   3      189.58      241.16     32.47 o 
 -17   0   4       67.26       -6.70     64.00 o 
 -16   0   4     1975.88     2060.62    165.80 o 
 -15   0   4      785.39      649.58     83.80 o 
 -14   0   4      265.23      331.33     30.40 o 
 -13   0   4      616.11      731.75     78.18 o 
 -12   0   4     8527.21     8735.44    315.63 o 
 -11   0   4      440.05      412.98     51.25 o 
 -10   0   4      798.72      790.44     38.66 o 
  -9   0   4    11155.94    11292.76    402.86 o 
  -8   0   4     4268.93     4194.73    153.04 o 
  -7   0   4     1102.50     1108.43     45.68 o 
  -6   0   4     4737.35     4693.15    216.80 o 
  -5   0   4    23497.64    24256.19   1089.96 o 
  -4   0   4      564.69      563.14     34.56 o 
  -3   0   4     3723.76     4400.50    202.32 o 
  -2   0   4     7877.14     7361.96    333.84 o 
   0   0   4      112.34      125.20     27.32 o 
   1   0   4    12531.25    12353.72    649.07 o 
   2   0   4     6361.05     5974.92    257.41 o 
   3   0   4     3027.92     3681.65    159.98 o 
   4   0   4      644.43      739.94     37.16 o 
   5   0   4    18112.10    18937.68    808.13 o 
   6   0   4     3353.79     3638.95    132.84 o 
   7   0   4     1853.43     1846.59     86.75 o 
   8   0   4     1980.64     2340.59    161.91 o 
   9   0   4     8885.76     8640.38    377.58 o 
  10   0   4     1158.50     1029.70     58.90 o 
  11   0   4      209.73      100.79     27.18 o 
  12   0   4     9916.00     9599.21    419.11 o 
  13   0   4     1155.88     1246.10     72.49 o 
  14   0   4      204.12      163.46     36.75 o 
  15   0   4     1038.53     1089.67     72.33 o 
  16   0   4     3075.46     2914.51    307.66 o 
  17   0   4      145.44       60.28     42.10 o 
 -17   1   4       43.25       33.90     46.49 o 
 -16   1   4      271.40      287.53     49.61 o 
 -15   1   4       54.66       17.27     28.00 o 
 -14   1   4      208.77      231.17     21.38 o 
 -13   1   4      154.23      186.88     17.41 o 
 -12   1   4      154.35      184.17     16.17 o 
 -11   1   4      251.94      312.70     17.63 o 
 -10   1   4      126.80      164.64     13.59 o 
  -9   1   4     1282.89     1297.67     38.13 o 
  -8   1   4     1558.29     1606.25     44.90 o 
  -7   1   4      517.59      528.51     19.03 o 
  -6   1   4     1797.17     1722.29     52.21 o 
  -5   1   4      445.64      526.12     20.47 o 
  -4   1   4     2964.71     2955.42     98.06 o 
  -3   1   4      234.29      257.11     40.75 o 
  -2   1   4      997.28     1095.33     64.88 o 
  -1   1   4     3803.35     3680.72    120.17 o 
   0   1   4      402.04      448.20     21.12 o 
   1   1   4     2814.79     2917.56    105.96 o 
   2   1   4     1583.41     1586.41     56.49 o 
   3   1   4      496.26      591.82     22.12 o 
   4   1   4     1968.34     2051.06     78.47 o 
   5   1   4      744.02      780.49     31.25 o 
   6   1   4      793.66      955.91     98.06 o 
   7   1   4      512.40      579.72     22.37 o 
   8   1   4     2160.41     2189.97     72.48 o 
   9   1   4      913.88      950.65     38.76 o 
  10   1   4      180.66      233.73     20.74 o 
  11   1   4      262.69      273.18     23.00 o 
  12   1   4      227.29      410.43     28.17 o 
  13   1   4      115.60      117.57     23.11 o 
  14   1   4      193.05      202.98     26.46 o 
  15   1   4      100.84      128.54     27.54 o 
  16   1   4      279.63      382.98     35.17 o 
  17   1   4       56.42       65.91     30.12 o 
 -17   2   4       21.00       14.61     46.48 o 
 -16   2   4     1328.02     1152.31     80.25 o 
 -15   2   4      450.20      436.41     42.47 o 
 -14   2   4      222.55      220.19     38.52 o 
 -13   2   4      221.86      163.46     18.45 o 
 -12   2   4     1763.80     1761.98     57.31 o 
 -11   2   4        3.43       -2.48     13.10 o 
 -10   2   4      181.94      245.07     27.88 o 
  -9   2   4     4089.92     3901.34    113.57 o 
  -8   2   4     1639.08     1640.10     57.01 o 
  -7   2   4     1233.98     1343.72     42.86 o 
  -6   2   4     2038.35     1987.52     59.70 o 
  -5   2   4     6598.61     6640.47    187.62 o 
  -4   2   4      512.49      636.21     23.99 o 
  -3   2   4     1512.04     1575.35     47.60 o 
  -2   2   4     3754.04     3560.76    101.50 o 
   0   2   4      220.94      283.12     23.98 o 
   1   2   4    11617.71    11651.52    521.47 o 
   2   2   4     3366.45     3082.19    112.16 o 
   3   2   4      788.14     1028.02     41.33 o 
   4   2   4      223.11      349.74     33.26 o 
   5   2   4     6782.12     6921.17    191.15 o 
   6   2   4     2242.80     2191.34     64.00 o 
   7   2   4     1572.30     1590.50     48.35 o 
   8   2   4     1208.71     1329.55     42.49 o 
   9   2   4     2540.71     2592.38     94.67 o 
  10   2   4       79.44       99.22     18.04 o 
  11   2   4        7.50        6.89     18.49 o 
  12   2   4     2607.96     2605.36     91.42 o 
  13   2   4      450.35      487.50     32.35 o 
  14   2   4      427.85      440.48     32.80 o 
  15   2   4      320.19      361.25     32.40 o 
  16   2   4     1249.33     1165.65     54.97 o 
  17   2   4       44.13       60.05     30.97 o 
 -17   3   4       17.11      -22.35     44.70 o 
 -16   3   4       42.87       57.94     31.10 o 
 -15   3   4      842.00      815.43     58.37 o 
 -14   3   4       18.68        8.02     21.00 o 
 -13   3   4      418.79      470.67     26.68 o 
 -12   3   4      409.87      357.48     22.79 o 
 -11   3   4     2404.05     2307.14     79.29 o 
 -10   3   4     1463.53     1514.69     49.79 o 
  -9   3   4     2397.82     2380.71     72.34 o 
  -8   3   4     3289.72     3371.42     98.71 o 
  -7   3   4      332.35      373.48     22.78 o 
  -6   3   4     7111.08     6745.39    191.00 o 
  -5   3   4       70.91      126.43     13.67 o 
  -4   3   4     8242.24     8466.52    213.79 o 
  -3   3   4     6595.07     6780.13    171.92 o 
  -2   3   4     1893.28     2224.88     62.70 o 
  -1   3   4     6275.58     5823.92    147.71 o 
   0   3   4       68.54       94.75      9.39 o 
   1   3   4     5608.21     5359.46    214.73 o 
   2   3   4     2994.42     2968.87     95.21 o 
   3   3   4     6573.76     6341.94    227.17 o 
   4   3   4     7057.87     6966.74    217.42 o 
   5   3   4       37.36      146.01     26.85 o 
   6   3   4     4337.71     4383.30    125.15 o 
   7   3   4      194.87      215.29     19.86 o 
   8   3   4     4068.00     4002.56    129.07 o 
   9   3   4     2242.50     2329.78     78.81 o 
  10   3   4     2672.42     2626.26    124.15 o 
  11   3   4     2230.43     2133.97     74.74 o 
  12   3   4      733.48      836.87     40.66 o 
  13   3   4      361.87      347.00     29.36 o 
  14   3   4       19.90        0.61     24.52 o 
  15   3   4     1013.95     1066.98     51.56 o 
  16   3   4       36.05       62.87     29.49 o 
  17   3   4       25.80       43.71     44.65 o 
 -16   4   4      443.03      460.13     74.69 o 
 -15   4   4      638.81      601.05     50.11 o 
 -14   4   4      569.04      647.36     46.59 o 
 -13   4   4      154.56      155.77     23.20 o 
 -12   4   4      433.22      286.60     59.36 o 
 -11   4   4     2796.25     2659.75     81.49 o 
 -10   4   4     2559.97     2254.82     69.85 o 
  -9   4   4      536.76      557.01     25.68 o 
  -8   4   4     1029.40     1115.68     38.49 o 
  -7   4   4     1539.70     1495.66     47.75 o 
  -6   4   4      483.78      494.67     25.97 o 
  -5   4   4      912.44     1002.21     30.14 o 
  -4   4   4     3795.58     3836.20     99.01 o 
  -3   4   4      894.44      958.76     28.54 o 
  -2   4   4      198.92      131.95     19.19 o 
  -1   4   4      368.41      412.51     16.05 o 
   0   4   4      748.42      651.01     21.28 o 
   1   4   4      472.69      512.83     22.81 o 
   2   4   4      449.40      436.62     21.22 o 
   3   4   4      530.30      717.08     33.72 o 
   4   4   4     2205.74     2397.79     79.76 o 
   5   4   4     1392.25     1344.85     47.30 o 
   6   4   4      796.79      853.37     30.04 o 
   7   4   4     1576.14     1462.00     46.49 o 
   8   4   4     1696.93     1708.96     59.69 o 
   9   4   4      347.80      396.93     36.07 o 
  10   4   4     1122.52     1352.61     83.16 o 
  11   4   4     2810.06     2770.41    109.71 o 
  12   4   4      961.05      944.56     52.47 o 
  13   4   4      270.91      321.03     36.14 o 
  14   4   4      414.12      461.37     41.23 o 
  15   4   4      291.60      231.88     46.66 o 
  16   4   4      223.56      139.65     38.88 o 
 -16   5   4       62.95       44.62     33.50 o 
 -15   5   4      740.05      779.90     50.74 o 
 -14   5   4        3.42       13.84     24.01 o 
 -13   5   4      720.30      773.57     35.53 o 
 -12   5   4      507.63      509.58     28.46 o 
 -11   5   4     1899.81     1994.87     64.26 o 
 -10   5   4      674.78      705.31     46.91 o 
  -9   5   4      373.89      425.57     23.37 o 
  -8   5   4     2389.32     2340.10     71.75 o 
  -7   5   4       51.51       66.94     13.86 o 
  -6   5   4     1458.96     1541.60     44.09 o 
  -5   5   4      529.31      442.20     18.53 o 
  -4   5   4     2985.98     3114.56     81.90 o 
  -3   5   4     2605.82     2525.49     67.21 o 
  -2   5   4      534.10      549.87     25.82 o 
  -1   5   4     2510.73     2410.35     64.10 o 
   0   5   4       92.05      100.26     12.30 o 
   1   5   4     2454.70     2217.09     73.53 o 
   2   5   4      282.68      214.61     27.19 o 
   3   5   4     1556.89     1687.07     57.83 o 
   4   5   4     3889.71     3627.59    116.44 o 
   5   5   4      314.47      219.37     17.07 o 
   6   5   4     2400.88     2268.27     68.19 o 
   7   5   4       88.81      166.23     15.41 o 
   8   5   4     2744.33     2586.63     77.72 o 
   9   5   4      603.85      653.93     32.32 o 
  10   5   4     1370.93     1196.31     47.50 o 
  11   5   4     1354.78     1597.31     77.64 o 
  12   5   4      502.50      469.72     45.89 o 
  13   5   4      739.39      837.06     51.48 o 
  14   5   4        1.65       53.97     33.17 o 
  15   5   4      754.65      829.05     55.50 o 
  16   5   4      100.45       93.43     38.57 o 
 -15   6   4      108.45       97.22     33.75 o 
 -14   6   4     1103.96     1069.08     59.54 o 
 -13   6   4      105.33      197.74     27.51 o 
 -12   6   4      340.10      416.14     31.68 o 
 -11   6   4     3077.70     3005.46     91.90 o 
 -10   6   4     2663.45     2603.35     80.71 o 
  -9   6   4      106.50      215.85     20.13 o 
  -8   6   4      339.95      387.78     28.26 o 
  -7   6   4     7333.80     7263.91    185.49 o 
  -6   6   4     1547.90     1564.26     45.29 o 
  -5   6   4      124.68      286.80     28.21 o 
  -4   6   4     6349.76     6071.74    155.71 o 
  -3   6   4     2729.10     2637.61     70.50 o 
  -2   6   4      198.04      346.68     18.06 o 
  -1   6   4      200.08      296.11     16.81 o 
   0   6   4     7659.30     7070.67    196.59 o 
   1   6   4      217.62      288.88     19.12 o 
   2   6   4      188.93      386.05     24.63 o 
   3   6   4     1765.88     1723.00     59.81 o 
   4   6   4     3662.17     3830.80    123.90 o 
   5   6   4      177.02      273.36     17.60 o 
   6   6   4      780.11     1001.27     35.64 o 
   7   6   4     6214.66     6144.81    175.70 o 
   8   6   4      762.33      838.22     37.00 o 
   9   6   4       99.85      184.70     21.86 o 
  10   6   4     1784.27     1916.36     69.28 o 
  11   6   4     3098.11     2862.32    113.70 o 
  12   6   4      155.42      129.10     30.99 o 
  13   6   4      174.92      215.92     35.59 o 
  14   6   4     1317.82     1302.60     67.48 o 
  15   6   4      136.82      106.54     38.62 o 
 -14   7   4      105.84      147.07     36.34 o 
 -13   7   4      564.53      536.66     38.41 o 
 -12   7   4       24.35      -12.18     24.36 o 
 -11   7   4       63.23      140.76     26.64 o 
 -10   7   4      213.12      214.46     33.21 o 
  -9   7   4        2.20       -8.96     17.92 o 
  -8   7   4      243.07      263.09     21.63 o 
  -7   7   4       14.13       68.05     16.73 o 
  -6   7   4      248.62      315.02     21.38 o 
  -5   7   4      151.40      187.64     17.58 o 
  -4   7   4      162.37      165.60     26.21 o 
  -3   7   4      115.82       98.85     14.56 o 
  -2   7   4       49.50       47.62     13.35 o 
  -1   7   4       54.16       29.06     12.95 o 
   0   7   4        5.45       20.92     10.90 o 
   1   7   4      117.63      115.04     12.41 o 
   2   7   4       77.75      119.72     14.66 o 
   3   7   4       89.35       67.80     17.76 o 
   4   7   4      244.69      266.54     21.32 o 
   5   7   4       69.67       86.89     15.13 o 
   6   7   4      264.17      358.83     21.38 o 
   7   7   4       24.19      131.84     17.56 o 
   8   7   4      218.09      233.63     32.77 o 
   9   7   4        4.48      -13.08     26.15 o 
  10   7   4      328.26      341.68     33.12 o 
  11   7   4       65.23      159.85     39.11 o 
  12   7   4       13.07       27.11     52.48 o 
  13   7   4      306.30      281.48     99.28 o 
  14   7   4       56.04      145.02     46.20 o 
 -13   8   4       97.71      145.37     37.83 o 
 -12   8   4      122.14      203.88     31.75 o 
 -11   8   4      483.69      585.91     39.25 o 
 -10   8   4     1228.86     1279.03     55.57 o 
  -9   8   4      414.25      510.46     29.48 o 
  -8   8   4      146.40      161.65     21.32 o 
  -7   8   4     4574.02     4508.04    130.27 o 
  -6   8   4      780.74      838.46     34.76 o 
  -5   8   4      515.31      542.24     58.76 o 
  -4   8   4     1287.16     1294.21     44.41 o 
  -3   8   4     2440.65     2364.35     71.77 o 
  -2   8   4      677.44      738.57     30.67 o 
  -1   8   4      108.51      156.04     16.84 o 
   0   8   4     8593.60     7843.55    218.36 o 
   1   8   4       93.21      166.79     20.20 o 
   2   8   4      722.98      784.30     36.99 o 
   3   8   4     2046.53     2029.93     70.80 o 
   4   8   4     1163.22     1095.25     52.50 o 
   5   8   4     1111.20     1039.55     50.81 o 
   6   8   4      349.89      288.43     28.30 o 
   7   8   4     4629.56     4293.96    141.09 o 
   8   8   4      101.80       92.04     27.27 o 
   9   8   4      290.05      356.27     47.92 o 
  10   8   4     1530.53     1464.38     68.66 o 
  11   8   4      569.60      625.36     56.10 o 
  12   8   4      247.75      339.98     78.61 o 
  13   8   4       51.43       82.89     44.90 o 
 -12   9   4       39.84       16.02     30.12 o 
 -11   9   4       47.30       55.53     31.36 o 
 -10   9   4      353.26      337.26     33.71 o 
  -9   9   4       86.56       66.82     32.71 o 
  -8   9   4      320.28      403.50     32.43 o 
  -7   9   4        9.47       43.71     23.22 o 
  -6   9   4      757.87      812.50     40.45 o 
  -5   9   4        1.95       15.62     20.89 o 
  -4   9   4     1115.65      958.32     43.08 o 
  -3   9   4      389.38      407.03     37.47 o 
  -2   9   4       31.72       38.71     19.40 o 
  -1   9   4      312.65      353.93     26.60 o 
   0   9   4       94.50      120.18     21.39 o 
   1   9   4      177.42      202.21     24.79 o 
   2   9   4       19.55       -9.82     19.64 o 
   3   9   4      240.86      163.24     22.96 o 
   4   9   4      988.90      887.90     41.92 o 
   5   9   4        1.68        4.16     20.89 o 
   6   9   4      481.62      375.97     34.36 o 
   7   9   4        5.14        6.31     25.36 o 
   8   9   4      233.60      192.47     37.63 o 
   9   9   4       47.53       79.92     35.60 o 
  10   9   4      261.94      338.68     54.86 o 
  11   9   4       77.81       62.99     55.22 o 
  12   9   4       17.43       -7.99     55.36 o 
 -10  10   4      499.13      496.65     48.40 o 
  -9  10   4       47.96      181.20     40.03 o 
  -8  10   4      114.69      165.20     29.09 o 
  -7  10   4      964.68      923.90     84.50 o 
  -6  10   4      558.27      600.50     37.12 o 
  -5  10   4       49.83      212.34     27.15 o 
  -4  10   4      781.54      777.90     51.86 o 
  -3  10   4     1398.95     1173.24     49.69 o 
  -2  10   4       94.12      213.75     25.05 o 
  -1  10   4      232.51      161.47     24.15 o 
   0  10   4     2482.30     2134.17     76.08 o 
   1  10   4      523.79      585.99     34.69 o 
   2  10   4      192.24      250.98     27.32 o 
   3  10   4     1056.43      984.62     45.53 o 
   4  10   4      820.38      778.25     40.58 o 
   5  10   4      112.07      229.90     27.84 o 
   6  10   4      349.12      388.29     39.92 o 
   7  10   4     1190.44     1006.47     47.77 o 
   8  10   4       50.58      134.11     40.27 o 
   9  10   4       27.66      125.05     40.80 o 
  10  10   4      745.23      778.07     63.21 o 
  -8  11   4      269.62      343.94     44.74 o 
  -7  11   4        6.12      -11.14     27.69 o 
  -6  11   4      356.07      412.64     34.61 o 
  -5  11   4      187.97      181.41     28.90 o 
  -4  11   4      752.74      833.71     49.73 o 
  -3  11   4      203.49      288.64     41.20 o 
  -2  11   4       62.72       58.39     25.26 o 
  -1  11   4      395.31      469.46     33.93 o 
   0  11   4       28.90       46.30     24.84 o 
   1  11   4      367.41      385.12     41.66 o 
   2  11   4       56.29       72.43     29.71 o 
   3  11   4      349.72      425.04     34.25 o 
   4  11   4      637.30      734.83     41.94 o 
   5  11   4      174.94      204.73     29.92 o 
   6  11   4      393.12      402.90     34.88 o 
   7  11   4        6.26        2.67     27.74 o 
   8  11   4      362.46      429.38     41.43 o 
  -4  12   4      497.40      407.26     36.19 o 
  -3  12   4      173.72      210.89     30.94 o 
  -2  12   4       48.68      109.00     28.84 o 
  -1  12   4      229.46      237.70     31.07 o 
   0  12   4       78.35       38.94     27.29 o 
   1  12   4      446.56      448.20     36.52 o 
   2  12   4       45.98       59.63     28.77 o 
   3  12   4       77.11       48.39     28.99 o 
   4  12   4      332.33      300.87     34.66 o 
 -17   1   5      813.03      653.48     71.24 o 
 -16   1   5      235.62      215.75     51.65 o 
 -15   1   5      326.29      214.82     51.80 o 
 -14   1   5     1930.77     1790.62     69.42 o 
 -13   1   5     1254.99     1293.80     53.75 o 
 -12   1   5      279.70      328.09     22.81 o 
 -10   1   5     1758.50     1778.12     50.59 o 
  -9   1   5     1615.82     1567.50     50.47 o 
  -7   1   5     2920.30     2772.37     94.37 o 
  -6   1   5      879.29      851.53     35.37 o 
  -5   1   5      302.28      143.23     16.36 o 
  -3   1   5    12405.02    11950.77    382.26 o 
  -2   1   5     2588.58     2414.45     81.57 o 
   0   1   5     9039.49     8481.13    456.64 o 
   1   1   5    10207.80    11218.60    451.95 o 
   2   1   5     1801.58     1888.02     70.73 o 
   4   1   5    14442.57    14050.93    421.44 o 
   5   1   5      659.07      645.07     24.98 o 
   6   1   5      796.02      770.28     26.43 o 
   7   1   5     3298.96     3176.80     83.16 o 
   8   1   5     4156.13     4264.97    142.81 o 
   9   1   5     1615.88     1576.00     56.38 o 
  10   1   5      938.18     1008.11     48.75 o 
  11   1   5     3445.56     3392.57    173.09 o 
  12   1   5      123.11       92.66     21.89 o 
  13   1   5      548.10      150.90     34.20 o 
  14   1   5     1529.67     1366.30     57.02 o 
  15   1   5      606.81      655.75     40.54 o 
  16   1   5      206.68      180.45     31.47 o 
  17   1   5      620.83      489.98     39.77 o 
 -17   2   5      141.77       85.27     49.55 o 
 -16   2   5      667.00      414.48     81.39 o 
 -15   2   5      106.52       19.00     29.14 o 
 -14   2   5      553.84      644.13     65.52 o 
 -13   2   5      156.55      149.26     23.82 o 
 -12   2   5      739.91      615.56     36.86 o 
 -11   2   5     1596.69     1685.30     55.04 o 
 -10   2   5      540.99      539.50     28.11 o 
  -9   2   5     2239.44     2156.91     66.40 o 
  -8   2   5      962.32      889.27     32.62 o 
  -7   2   5      875.81      801.62     29.81 o 
  -6   2   5      373.31      352.05     25.30 o 
  -4   2   5     3708.77     3596.70    103.86 o 
  -3   2   5      553.50      524.29     20.81 o 
  -2   2   5      334.83      333.13     17.93 o 
  -1   2   5     1906.28     1794.96     62.36 o 
   0   2   5     7229.77     6732.39    211.43 o 
   1   2   5      905.01      981.92     81.10 o 
   2   2   5      174.86      158.18     25.53 o 
   3   2   5      812.04      718.76     31.98 o 
   5   2   5     3662.30     3480.87    207.31 o 
   6   2   5      225.44      174.89     17.07 o 
   7   2   5     1008.11      962.42     29.70 o 
   8   2   5     1475.69     1318.05     42.43 o 
   9   2   5     1215.02     1221.40     73.93 o 
  10   2   5      381.81      384.98     25.42 o 
  12   2   5     1140.17     1056.64     45.93 o 
  13   2   5      173.70      169.13     25.46 o 
  14   2   5      265.91      181.88     27.29 o 
  15   2   5      220.55      297.27     32.50 o 
  16   2   5      350.42      227.78     36.57 o 
  17   2   5      224.48      233.10     35.15 o 
 -16   3   5      209.54      168.32     50.64 o 
 -15   3   5      349.36      282.65     37.27 o 
 -14   3   5      405.44      381.12     31.83 o 
 -13   3   5      369.44      400.33     26.09 o 
 -12   3   5      423.17      156.37     25.08 o 
 -11   3   5      321.24      170.50     19.69 o 
 -10   3   5     1119.77      984.16     37.25 o 
  -9   3   5      877.47      812.13     33.66 o 
  -8   3   5      899.79      903.38     33.35 o 
  -7   3   5     1934.93     1793.51     55.89 o 
  -6   3   5     1444.67     1302.91     42.40 o 
  -5   3   5      670.27      707.51     26.82 o 
  -4   3   5     2274.25     2297.84     68.73 o 
  -3   3   5     5603.81     5476.85    155.62 o 
  -2   3   5       83.45      159.09     12.97 o 
  -1   3   5      644.26      713.33     33.72 o 
   0   3   5     4067.02     3898.18    114.30 o 
   1   3   5     1212.81     1193.78     48.20 o 
   2   3   5       38.84       56.75     16.88 o 
   4   3   5     1211.27     1272.67    155.39 o 
   5   3   5      425.15      557.03     25.30 o 
   6   3   5      679.25      770.69    113.71 o 
   7   3   5     1399.82     1471.31     46.62 o 
   8   3   5      881.53      867.72     35.96 o 
   9   3   5      444.95      339.88     47.41 o 
  10   3   5      563.84      393.35     39.30 o 
  11   3   5      702.72      813.48     50.34 o 
  12   3   5      949.55     1017.30     45.86 o 
  13   3   5      220.01      157.83     29.00 o 
  14   3   5      387.20      409.49     33.43 o 
  15   3   5      474.88      551.74     45.91 o 
  16   3   5      130.31       84.56     36.39 o 
 -16   4   5      973.41      757.59     94.17 o 
 -15   4   5       87.25       31.11     37.41 o 
 -14   4   5      659.59      751.47     42.88 o 
 -13   4   5      623.32      475.20     30.58 o 
 -12   4   5      758.06      707.24     36.60 o 
 -11   4   5      715.91      770.97     33.61 o 
 -10   4   5      824.17      803.71     33.47 o 
  -9   4   5     1549.97     1364.36     46.21 o 
  -8   4   5      893.05      896.12     33.77 o 
  -7   4   5     1743.68     1751.43     55.45 o 
  -6   4   5     2819.59     2776.86     73.95 o 
  -5   4   5     2604.14     2893.57    108.82 o 
  -4   4   5     2157.20     2088.60     63.33 o 
  -3   4   5     1653.92     1678.38     46.23 o 
  -2   4   5     2360.85     2362.53     62.89 o 
  -1   4   5     1761.86     1768.02     74.99 o 
   0   4   5     2777.51     2588.47     67.87 o 
   1   4   5     3162.65     2792.04     97.50 o 
   2   4   5     1266.64     1382.16    129.55 o 
   3   4   5     2552.33     2378.45     90.31 o 
   4   4   5     1107.49     1100.69    215.87 o 
   5   4   5     4888.40     4724.68    149.94 o 
   6   4   5     1624.36     1673.05     90.97 o 
   7   4   5     2864.57     2728.04     80.84 o 
   8   4   5     1273.03     1202.22     54.38 o 
   9   4   5      815.74      873.71     52.53 o 
  10   4   5     1246.57     1256.64     70.92 o 
  11   4   5      348.99      205.35     28.32 o 
  12   4   5      887.23      866.25     50.09 o 
  13   4   5      914.09      950.19     54.92 o 
  14   4   5      568.57      527.85     44.11 o 
  15   4   5      195.20      259.41     40.28 o 
  16   4   5      426.18      248.56     40.77 o 
 -15   5   5      756.15      696.39     62.31 o 
 -14   5   5       18.43        7.42     41.10 o 
 -13   5   5      271.03      159.80     23.12 o 
 -12   5   5     1593.72     1701.26     58.22 o 
 -11   5   5      183.74      230.54     22.43 o 
 -10   5   5      167.42      241.30     21.77 o 
  -9   5   5     1421.23     1361.54     47.12 o 
  -8   5   5     2150.92     2004.03     63.25 o 
  -7   5   5      236.62      294.82     16.84 o 
  -6   5   5     1492.84     1497.57     43.56 o 
  -5   5   5     1855.31     1777.14     49.96 o 
  -4   5   5     1770.16     1731.41     48.52 o 
  -3   5   5     1306.17     1430.31     40.92 o 
  -2   5   5     2067.99     1902.11    229.22 o 
  -1   5   5     2768.20     2494.30     66.69 o 
   0   5   5      362.62      477.54     21.02 o 
   1   5   5     1345.82     1578.83    103.34 o 
   2   5   5     3962.77     3635.81    117.25 o 
   3   5   5     1982.82     1851.50     73.34 o 
   4   5   5     1014.04     1119.62     47.20 o 
   5   5   5      936.05      974.19     61.84 o 
   6   5   5     2109.48     2044.73     70.01 o 
   7   5   5      325.82      395.48     21.96 o 
   8   5   5     1121.34     1289.64     49.21 o 
   9   5   5     1903.81     1734.72     62.36 o 
  10   5   5       85.58       30.94     23.66 o 
  11   5   5      130.20      128.04     28.41 o 
  12   5   5     2768.77     2682.67    108.09 o 
  13   5   5      594.20      775.87     50.61 o 
  14   5   5       13.59      -11.81     32.45 o 
  15   5   5      464.17      424.87     45.17 o 
 -15   6   5      180.59      139.81     50.70 o 
 -14   6   5      413.59      433.01     41.65 o 
 -13   6   5       86.44      128.73     27.72 o 
 -12   6   5       86.94       71.67     25.21 o 
 -11   6   5       27.00       12.33     22.75 o 
 -10   6   5      241.23      204.98     21.83 o 
  -9   6   5       34.30       34.77     17.95 o 
  -8   6   5      225.34      244.29     20.75 o 
  -7   6   5     1334.12     1330.69     41.01 o 
  -6   6   5     1435.89     1564.05     45.98 o 
  -5   6   5      594.16      659.31     31.00 o 
  -4   6   5      380.93      408.87     19.13 o 
  -3   6   5      938.19     1113.92     51.03 o 
  -2   6   5     1142.49     1172.05     35.67 o 
  -1   6   5     1147.37     1325.97     63.60 o 
   0   6   5     1477.24     1387.42     44.52 o 
   1   6   5     2366.16     2242.91     66.91 o 
   2   6   5      501.11      178.95     84.81 o 
   3   6   5     2136.11     1985.69     68.17 o 
   4   6   5      182.28      154.65     30.58 o 
   5   6   5     1077.48     1032.61     41.56 o 
   6   6   5     1094.88     1241.70     42.41 o 
   7   6   5     2290.86     2077.61     64.54 o 
   8   6   5      309.20      344.50     25.67 o 
   9   6   5       47.93       66.87     20.79 o 
  10   6   5      476.77      525.01     38.40 o 
  11   6   5       46.39       71.49     27.99 o 
  12   6   5      182.16      204.83     34.03 o 
  13   6   5      162.95      228.77     36.22 o 
  14   6   5      442.38      449.76     45.06 o 
 -14   7   5      118.70       85.78     36.22 o 
 -13   7   5      185.82      179.18     31.26 o 
 -12   7   5     1404.59     1420.97     59.87 o 
 -11   7   5      419.86      498.54     36.19 o 
 -10   7   5      337.19      359.54     31.49 o 
  -9   7   5     1164.80     1323.66     54.92 o 
  -8   7   5      716.24      824.73     41.64 o 
  -7   7   5      347.46      363.75     28.09 o 
  -6   7   5      544.72      359.51     26.58 o 
  -5   7   5     2634.81     2409.50     72.93 o 
  -4   7   5      985.19     1013.46     37.01 o 
  -3   7   5     1584.08     1776.77     96.24 o 
  -2   7   5     5321.65     5405.17    152.55 o 
  -1   7   5     1987.18     1809.06     56.71 o 
   0   7   5      402.37      492.03     29.71 o 
   1   7   5      919.42     1148.56     44.91 o 
   2   7   5     6985.72     6688.13    186.40 o 
   3   7   5     2794.38     2721.26     90.69 o 
   4   7   5      920.76      992.45     41.36 o 
   5   7   5     2070.44     2036.26     71.58 o 
   6   7   5     1228.56     1072.10     39.44 o 
   7   7   5      277.68      266.49     23.73 o 
   8   7   5      318.36      264.86     24.27 o 
   9   7   5     1750.76     1650.95     62.25 o 
  10   7   5      229.98      274.91     50.65 o 
  11   7   5      505.53      544.24     89.16 o 
  12   7   5     1008.22     1028.10    107.92 o 
  13   7   5      393.20      484.19     55.64 o 
  14   7   5      255.42      257.25     51.26 o 
 -13   8   5       60.10       74.94     32.59 o 
 -12   8   5       48.93       30.95     34.06 o 
 -11   8   5      275.81      287.38     33.47 o 
 -10   8   5       59.94       73.03     27.76 o 
  -9   8   5      104.84      114.45     27.24 o 
  -8   8   5       57.27       60.20     25.31 o 
  -7   8   5       19.24       27.76     23.07 o 
  -6   8   5       84.89      141.96     19.98 o 
  -5   8   5       36.60       11.44     16.84 o 
  -4   8   5       75.08       89.31     18.46 o 
  -3   8   5      293.01      305.07     21.37 o 
  -2   8   5       70.66       41.96     16.11 o 
  -1   8   5      168.79      152.46     18.42 o 
   0   8   5       16.10       67.94     19.05 o 
   1   8   5      182.06      212.97     18.95 o 
   2   8   5      156.59      152.88     21.40 o 
   3   8   5      320.72      338.48     25.96 o 
   4   8   5       34.32       60.48     33.73 o 
   5   8   5       75.65       66.57     24.70 o 
   6   8   5       47.05       45.06     24.16 o 
   7   8   5       28.95       41.02     25.35 o 
   8   8   5       34.57       17.74     25.91 o 
   9   8   5      110.90      128.41     52.57 o 
  10   8   5      114.26      101.67     38.08 o 
  11   8   5      170.80      173.25     52.37 o 
  12   8   5      111.07       60.74     42.98 o 
 -11   9   5      227.09      263.36     35.46 o 
 -10   9   5      143.73      265.88     34.12 o 
  -9   9   5     1019.03     1131.27     55.26 o 
  -8   9   5     1082.36     1092.85     85.57 o 
  -7   9   5      291.00      356.19     41.59 o 
  -6   9   5       62.94      177.00     37.15 o 
  -5   9   5     2406.81     2088.79     83.09 o 
  -4   9   5      484.73      523.63     32.22 o 
  -3   9   5      112.77      273.04     25.74 o 
  -2   9   5     2609.60     2390.17     82.36 o 
  -1   9   5      844.59      848.97     66.42 o 
   0   9   5      894.06      965.98     44.09 o 
   1   9   5      393.50      349.48     33.82 o 
   2   9   5     2797.50     2579.03     88.22 o 
   3   9   5       56.54      131.59     23.65 o 
   4   9   5      483.87      477.08     32.04 o 
   5   9   5     1180.51      988.37     97.12 o 
   6   9   5      102.40      175.86     30.38 o 
   7   9   5      465.53      438.94     46.21 o 
   8   9   5      493.66      213.18     38.63 o 
   9   9   5     1161.89     1153.13     72.57 o 
  10   9   5      134.30      152.26     56.23 o 
  11   9   5      213.79      248.01     63.21 o 
  -9  10   5       40.25       34.58     37.73 o 
  -8  10   5      394.34      405.62     44.88 o 
  -7  10   5      468.96      406.54     43.48 o 
  -6  10   5      146.48      182.85     36.52 o 
  -5  10   5      174.34      192.40     36.12 o 
  -4  10   5      629.72      608.72     51.42 o 
  -3  10   5      221.53      145.61     26.78 o 
  -2  10   5      189.45      227.91     38.87 o 
  -1  10   5      487.79      498.22     35.96 o 
   0  10   5      883.01      885.80     62.69 o 
   1  10   5      610.53      573.29     35.97 o 
   2  10   5      156.31      245.80     28.04 o 
   3  10   5      501.71      486.47     34.14 o 
   4  10   5      294.80      193.65     27.22 o 
   5  10   5      394.20      452.83     34.36 o 
   6  10   5      132.04      139.29     28.08 o 
   7  10   5      273.14      182.58     32.99 o 
   8  10   5      548.57      549.54     53.55 o 
   9  10   5       61.43       85.38     41.23 o 
  -7  11   5       45.09      189.93     41.29 o 
  -6  11   5       87.06      131.12     38.40 o 
  -5  11   5      816.82      733.66    116.45 o 
  -4  11   5      287.87      360.97     33.41 o 
  -3  11   5      117.49      241.57     34.24 o 
  -2  11   5      832.34      696.65     40.54 o 
  -1  11   5      516.24      419.73     33.47 o 
   0  11   5      268.55      424.76     39.87 o 
   1  11   5      629.80      546.43     37.60 o 
   2  11   5     1061.18      981.29     48.93 o 
   3  11   5       83.99      231.28     30.67 o 
   4  11   5      206.38      246.72     31.21 o 
   5  11   5      718.13      578.44     49.86 o 
   6  11   5      165.29      144.10     30.93 o 
  -1  12   5      298.28      276.47     35.93 o 
   0  12   5      353.07      342.01     34.57 o 
 -16   0   6      158.37      174.29     73.36 o 
 -15   0   6      757.21      738.59    127.43 o 
 -14   0   6      549.94      532.44     58.85 o 
 -12   0   6      188.64      242.45     37.61 o 
 -11   0   6     1494.05     1438.44     81.02 o 
 -10   0   6      635.33      527.49     44.57 o 
  -8   0   6     7257.73     7399.13    340.48 o 
  -7   0   6     1159.97     1024.42     59.63 o 
  -5   0   6     1870.05     1894.26     95.08 o 
  -4   0   6     9107.57     9038.79    412.13 o 
  -1   0   6    23548.26    25081.69   2009.61 o 
   0   0   6     3429.51     3300.92    365.61 o 
   2   0   6     6411.57     6332.30    388.25 o 
   3   0   6     8424.43     8455.31    433.75 o 
   5   0   6     1254.09     1284.32    127.21 o 
   6   0   6     7715.59     7497.20    518.59 o 
   7   0   6      582.72      537.37    144.81 o 
   9   0   6     1926.94     1918.15    118.50 o 
  10   0   6      770.39      747.06     50.38 o 
  11   0   6     1077.42     1037.33     62.56 o 
  12   0   6      163.82      147.06     34.52 o 
  13   0   6     2739.89     2942.24    210.54 o 
  14   0   6      377.85      283.83     43.71 o 
  15   0   6      386.70      215.09     41.87 o 
  16   0   6      334.21      431.52     54.06 o 
 -16   1   6      171.18       87.38     48.39 o 
 -15   1   6       20.49       -5.58     25.21 o 
 -14   1   6       55.44       37.34     26.37 o 
 -13   1   6      271.61      318.68     29.84 o 
 -12   1   6      324.37      344.22     34.90 o 
 -11   1   6       32.97       16.11     20.30 o 
 -10   1   6      316.49      308.42     25.72 o 
  -9   1   6      249.68      227.47     22.42 o 
  -8   1   6      300.94      355.14     28.06 o 
  -7   1   6      477.08      200.17     22.30 o 
  -6   1   6      103.08      192.66     19.15 o 
  -5   1   6     1140.36     1103.18     43.48 o 
  -4   1   6      106.24       94.45     15.34 o 
  -3   1   6      381.74      192.56     17.28 o 
  -2   1   6      170.72      118.37     24.71 o 
  -1   1   6      240.67      375.34     22.88 o 
   0   1   6     1859.58     1639.00     58.59 o 
   1   1   6      157.15      221.91     30.40 o 
   2   1   6      370.93      495.68     21.05 o 
   3   1   6      813.63      829.36     36.20 o 
   4   1   6      196.90      249.29     15.95 o 
   5   1   6      776.14      801.73     46.99 o 
   6   1   6       57.51      246.64     17.35 o 
   7   1   6      982.32      989.59     35.35 o 
   8   1   6      130.51      102.34     26.00 o 
   9   1   6      430.70      557.89     30.45 o 
  10   1   6      400.13      472.48     30.80 o 
  11   1   6       16.02       38.69     21.24 o 
  12   1   6      302.90      301.32     28.25 o 
  13   1   6      142.09      184.52     27.24 o 
  14   1   6       94.77      126.18     28.49 o 
  15   1   6       19.69       -1.44     26.90 o 
  16   1   6      270.58      333.13     35.60 o 
 -16   2   6      173.07      125.57     50.98 o 
 -15   2   6     1078.92      871.93     96.27 o 
 -14   2   6      588.66      569.44     81.40 o 
 -13   2   6      490.03      180.95     31.54 o 
 -12   2   6      810.55      750.45     41.57 o 
 -11   2   6      714.40      700.09     37.83 o 
 -10   2   6      466.72      257.02     24.10 o 
  -9   2   6      593.49      141.37     44.17 o 
  -8   2   6     2446.78     2455.51     74.55 o 
  -7   2   6      412.36      415.74     22.26 o 
  -6   2   6     2713.96     2766.38     82.35 o 
  -5   2   6     1560.48     1586.80     58.51 o 
  -4   2   6     2068.51     2103.23     73.94 o 
  -3   2   6     2663.10     2935.99     99.49 o 
  -2   2   6     1623.21      216.84     36.36 o 
  -1   2   6     6450.19     6954.66    283.12 o 
   0   2   6     2259.55     2115.41    108.13 o 
   1   2   6     3495.68     1277.76     74.08 o 
   2   2   6     3571.25     3510.75    186.98 o 
   3   2   6     4110.99     4134.61    150.34 o 
   4   2   6      943.71     1335.30     96.76 o 
   5   2   6      751.20      966.49     71.09 o 
   6   2   6     4397.87     4195.56    133.68 o 
   7   2   6      544.02      646.69     27.03 o 
   8   2   6     1345.75     1660.70    113.89 o 
   9   2   6     1331.37     1351.38     51.13 o 
  10   2   6      911.65      969.11     42.06 o 
  11   2   6      415.86      273.96     25.47 o 
  12   2   6      352.05      146.72     27.75 o 
  13   2   6     1054.08     1223.99     55.71 o 
  14   2   6      358.90      328.96     32.25 o 
  15   2   6      507.25      156.75     33.94 o 
  16   2   6      258.80      329.02     36.82 o 
 -16   3   6      235.84      148.65     52.26 o 
 -15   3   6       89.73       71.87     34.38 o 
 -14   3   6      606.48      480.36     36.17 o 
 -13   3   6      146.76      120.12     26.26 o 
 -12   3   6      547.02      380.96     30.82 o 
 -11   3   6      744.88      767.14     39.64 o 
 -10   3   6      776.20      678.05     39.27 o 
  -9   3   6      662.24      230.37     50.61 o 
  -8   3   6       83.28       28.69     13.99 o 
  -7   3   6     2634.70     2591.69     78.25 o 
  -6   3   6       25.38       26.33     12.92 o 
  -5   3   6     3837.48     4154.22    120.49 o 
  -4   3   6      381.74      284.53     26.62 o 
  -3   3   6     1872.85     1867.97     59.64 o 
  -2   3   6     2967.26     3311.34    146.76 o 
  -1   3   6      463.63      488.92     35.60 o 
   0   3   6     4128.80     3926.09    113.50 o 
   1   3   6      255.36      158.29     30.22 o 
   2   3   6     4826.66     4848.76    153.97 o 
   3   3   6     1266.31     1204.56     72.80 o 
   4   3   6      698.48      740.53     35.38 o 
   5   3   6     5159.27     5376.98    232.38 o 
   6   3   6       12.25       84.74     19.35 o 
   7   3   6     2972.71     2837.16     93.49 o 
   8   3   6      185.11      206.35     21.04 o 
   9   3   6     1318.45     1352.21     60.25 o 
  10   3   6     1183.17     1143.98     54.58 o 
  11   3   6      752.08      862.81     47.82 o 
  12   3   6      818.31      903.87     52.16 o 
  13   3   6      205.34      302.37     36.07 o 
  14   3   6      849.05      852.13     54.06 o 
  15   3   6      101.07       93.34     35.52 o 
  16   3   6      445.50      530.71     50.11 o 
 -15   4   6      299.42      249.45     39.72 o 
 -14   4   6       92.04       75.24     27.25 o 
 -13   4   6      170.76      161.71     27.92 o 
 -12   4   6      788.38      805.10     55.91 o 
 -11   4   6      216.53      226.03     27.20 o 
 -10   4   6      244.10      166.91     19.73 o 
  -9   4   6      441.43      504.71     29.67 o 
  -8   4   6      223.53      272.90     20.51 o 
  -7   4   6      564.74      474.10     57.68 o 
  -6   4   6      510.63      549.61     25.79 o 
  -5   4   6     2112.42     2249.68     69.02 o 
  -4   4   6      659.06      763.10     30.25 o 
  -3   4   6     1175.06     1299.51     65.09 o 
  -2   4   6     1204.77     1182.87     42.51 o 
  -1   4   6      857.67      819.70     26.68 o 
   0   4   6     1923.49     1935.87     58.42 o 
   1   4   6      855.25      818.05     39.61 o 
   2   4   6      935.99      963.25     43.36 o 
   3   4   6     1463.58     1452.63     59.66 o 
   4   4   6      395.30      426.19     52.26 o 
   5   4   6     1006.94      873.95     52.83 o 
   6   4   6      431.19      509.02     27.85 o 
   7   4   6     1004.51      998.07     40.64 o 
   8   4   6      112.55      119.05     19.65 o 
   9   4   6      219.80      166.03     27.03 o 
  10   4   6      520.44      644.21     41.94 o 
  11   4   6      236.72      270.11     41.15 o 
  12   4   6      423.50      266.44     33.55 o 
  13   4   6      181.82      222.48     34.63 o 
  14   4   6       77.46      179.22     37.32 o 
  15   4   6      370.03      368.78     43.16 o 
 -15   5   6       26.83       -6.16     35.74 o 
 -14   5   6      162.25      151.73     31.07 o 
 -13   5   6      198.92      183.02     29.71 o 
 -12   5   6      459.63      401.00     39.76 o 
 -11   5   6      674.16      749.37     41.45 o 
 -10   5   6      987.73      879.49     37.39 o 
  -9   5   6     1536.73     1641.57     55.15 o 
  -8   5   6      307.23      135.63     18.83 o 
  -7   5   6     2125.17     2021.04     64.18 o 
  -6   5   6      128.65      136.29     17.21 o 
  -5   5   6     1378.49     1484.01     49.33 o 
  -4   5   6     1447.15     1417.40     47.08 o 
  -3   5   6     2214.20     2078.50     57.35 o 
  -2   5   6     2638.53     2611.72     84.42 o 
  -1   5   6      107.39       48.04     19.49 o 
   0   5   6     4555.56     4555.15    128.36 o 
   1   5   6      233.51      265.69     21.45 o 
   2   5   6     3602.09     3388.84    110.11 o 
   3   5   6     1214.75     1233.85    175.66 o 
   4   5   6     1331.84     1313.06     49.17 o 
   5   5   6     1562.52     1556.48     56.32 o 
   6   5   6      250.38      324.96     25.96 o 
   7   5   6     1300.32     1292.84     49.74 o 
   8   5   6      678.50      648.48     33.29 o 
   9   5   6     1960.21     1904.99     81.06 o 
  10   5   6      782.20      703.75     59.43 o 
  11   5   6      524.95      512.17     39.25 o 
  12   5   6      514.61      517.27     48.23 o 
  13   5   6      219.59      169.74     35.11 o 
  14   5   6      208.50      261.43     39.64 o 
 -14   6   6       28.80       94.89     47.01 o 
 -13   6   6      361.40      454.35     87.51 o 
 -12   6   6      139.33      129.12     35.06 o 
 -11   6   6      448.27      361.82     49.98 o 
 -10   6   6      219.38      216.24     27.45 o 
  -9   6   6      468.13      519.28     40.47 o 
  -8   6   6      350.57      284.97     22.99 o 
  -7   6   6      466.06      338.00     23.20 o 
  -6   6   6     1854.18     1741.63     57.37 o 
  -5   6   6      550.36      664.57     30.24 o 
  -4   6   6     1154.94     1394.75     61.97 o 
  -3   6   6     3881.40     3918.16    103.35 o 
  -2   6   6     4199.56     3983.49    104.80 o 
  -1   6   6     1608.85     1859.41    134.34 o 
   0   6   6     1167.36     1114.76     38.66 o 
   1   6   6     3355.25     3116.00     90.84 o 
   2   6   6     2208.95     2457.17    256.11 o 
   3   6   6     1870.89     2122.00    245.35 o 
   4   6   6     2609.51     2407.42     82.02 o 
   5   6   6      499.79      478.61     35.17 o 
   7   6   6      915.12      881.08     39.23 o 
   8   6   6      710.17      856.59     40.30 o 
   9   6   6      311.77      205.33     46.77 o 
  10   6   6       97.26       99.72     27.83 o 
  11   6   6      942.81     1081.47     58.21 o 
  12   6   6      218.29      258.01     35.96 o 
  13   6   6      309.59      279.17     38.49 o 
  14   6   6       61.80       50.37     36.45 o 
 -13   7   6      129.29      112.80     39.59 o 
 -12   7   6      220.01      201.10     39.64 o 
 -11   7   6      119.15      156.47     29.71 o 
 -10   7   6       48.72       94.82     27.62 o 
  -9   7   6     1262.29     1103.89     50.03 o 
  -8   7   6       99.13       93.37     25.55 o 
  -7   7   6       23.61      108.62     24.46 o 
  -6   7   6      428.22      384.53     36.49 o 
  -5   7   6      445.01      461.98     39.44 o 
  -4   7   6      359.66      418.38     28.72 o 
  -3   7   6        2.45       -3.99     15.30 o 
  -2   7   6     1519.27     1546.22     50.78 o 
  -1   7   6      232.28      258.58     20.51 o 
   0   7   6      559.33      577.23     26.91 o 
   1   7   6      122.07      108.07     16.77 o 
   2   7   6     1032.18     1076.93     39.01 o 
   3   7   6        2.81       -3.98     17.67 o 
   4   7   6      592.15      629.47     33.21 o 
   5   7   6      235.84      199.63     28.27 o 
   6   7   6      187.41       58.88     20.40 o 
   7   7   6       13.79       28.40     21.12 o 
   8   7   6       44.91       12.15     21.24 o 
   9   7   6      670.46      472.51     36.79 o 
  10   7   6       28.01       30.45     27.81 o 
  11   7   6      265.15      202.05     42.25 o 
  12   7   6       96.74       46.17     39.74 o 
  13   7   6      211.43      160.66     46.11 o 
 -12   8   6       68.70      113.11     41.50 o 
 -11   8   6      341.28      355.99     52.64 o 
 -10   8   6      701.92      683.19     73.43 o 
  -9   8   6      446.31      530.23     49.55 o 
  -8   8   6      647.73      537.03     53.67 o 
  -7   8   6       41.69       38.62     25.71 o 
  -6   8   6     1408.89     1393.21     57.99 o 
  -5   8   6      636.91      565.76     42.44 o 
  -4   8   6      824.99      785.05     68.67 o 
  -3   8   6      881.93      898.24     53.41 o 
  -2   8   6     1302.45     1386.50     48.15 o 
  -1   8   6      573.52      494.93     46.60 o 
   0   8   6      207.48      205.46     20.55 o 
   1   8   6     1164.43     1152.26     42.19 o 
   2   8   6      577.71      200.93     39.11 o 
   3   8   6      407.54      273.34     55.72 o 
   4   8   6     1545.01     1550.29     68.99 o 
   5   8   6     1083.61     1074.53     78.34 o 
   6   8   6      848.63      991.96     68.47 o 
   7   8   6       20.25       43.88     33.20 o 
   8   8   6     1404.76     1415.57     79.98 o 
   9   8   6      197.11      191.91     61.62 o 
  10   8   6      337.73      186.49     39.46 o 
  11   8   6      734.23      839.59     65.51 o 
 -10   9   6       59.86       38.95     49.53 o 
  -9   9   6      176.87      179.27     33.40 o 
  -8   9   6      105.32       71.05     29.45 o 
  -7   9   6      102.95       99.67     35.31 o 
  -6   9   6       53.30      101.17     33.89 o 
  -5   9   6      569.03      638.79     47.25 o 
  -4   9   6      162.55      145.93     32.43 o 
  -3   9   6      440.56      490.22     65.79 o 
  -2   9   6       18.68        2.88     21.67 o 
  -1   9   6       92.37       72.99     23.30 o 
   0   9   6       23.64       34.91     22.34 o 
   1   9   6       50.90       23.72     22.30 o 
   2   9   6       16.06        8.01     22.54 o 
   3   9   6      380.55      422.74     31.33 o 
   4   9   6      232.00      256.02     28.17 o 
   5   9   6      356.12      368.28     30.92 o 
   6   9   6       62.23       26.25     29.03 o 
   7   9   6      229.09      214.66     40.41 o 
   8   9   6      100.58      139.47     39.53 o 
   9   9   6       77.96       53.45     38.90 o 
  10   9   6      125.16      242.04     60.98 o 
  -8  10   6      252.58      317.41     44.30 o 
  -7  10   6      130.81      214.50     41.11 o 
  -6  10   6      486.79      583.66     65.54 o 
  -5  10   6      483.57      357.80     53.26 o 
  -4  10   6      346.64      358.89     39.87 o 
  -3  10   6      418.62      362.60     52.60 o 
  -2  10   6      521.78      444.68     63.19 o 
  -1  10   6      219.46      174.93     32.71 o 
   0  10   6       92.86      122.05     26.53 o 
   1  10   6      479.90      464.20     34.54 o 
   2  10   6      358.68      314.00     34.53 o 
   3  10   6      249.35      200.45     29.46 o 
   4  10   6      677.97      641.32     51.57 o 
   5  10   6     1067.98     1082.45     51.85 o 
   6  10   6      321.77      291.20     33.25 o 
   7  10   6       78.61      104.19     33.26 o 
   8  10   6      573.57      533.98     55.78 o 
  -5  11   6     1028.35      978.21    145.83 o 
  -4  11   6      136.41      127.01     38.32 o 
  -3  11   6      358.28      361.84     49.58 o 
  -2  11   6      277.16      332.30     61.81 o 
  -1  11   6        9.14       14.54     33.63 o 
   0  11   6      393.67      394.15     34.78 o 
   1  11   6       10.04       -4.04     27.15 o 
   2  11   6      191.20      184.89     30.76 o 
   3  11   6      383.13      403.85     35.58 o 
   4  11   6      266.62      292.91     33.87 o 
   5  11   6      484.42      263.85     45.13 o 
 -15   1   7      376.67      113.79     28.34 o 
 -14   1   7      126.03      204.11     36.26 o 
 -13   1   7     1285.72     1415.91     59.63 o 
 -12   1   7     1171.96     1146.77     51.12 o 
 -11   1   7      129.45      131.37     24.71 o 
 -10   1   7      881.42      766.64     39.76 o 
  -9   1   7     2680.45     2833.01     99.42 o 
  -7   1   7       16.58       17.75     18.04 o 
  -6   1   7     3950.55     3971.81    133.42 o 
  -5   1   7     2828.26     3012.87    103.30 o 
  -4   1   7     1053.23     1013.39     42.04 o 
  -3   1   7     1733.16     1600.60     68.01 o 
  -2   1   7     3146.25     3182.00    107.61 o 
   0   1   7      174.31      183.54     19.27 o 
   1   1   7     4789.75     4877.06    295.90 o 
   2   1   7     2636.38     2135.16     95.08 o 
   3   1   7     1525.88     1479.18     86.39 o 
   4   1   7     1109.74     1059.76     51.48 o 
   5   1   7     3631.08     3688.54    115.76 o 
   7   1   7       12.36       20.05     13.44 o 
   8   1   7     3204.09     3810.96    122.87 o 
   9   1   7     2489.52     2805.38     94.29 o 
  10   1   7      698.22      538.37     33.76 o 
  11   1   7      208.28      308.83     29.02 o 
  12   1   7     1631.74     1721.42     65.17 o 
  13   1   7      562.32      122.33     36.88 o 
  14   1   7       67.80       47.27     32.68 o 
  15   1   7      800.24      955.69     50.94 o 
 -15   2   7       23.63      -13.28     26.56 o 
 -14   2   7      128.12       95.94     28.50 o 
 -13   2   7      590.43      527.65     37.49 o 
 -12   2   7       41.42        5.75     23.38 o 
 -11   2   7      192.69       47.27     22.30 o 
 -10   2   7     1168.70     1196.33     51.16 o 
  -9   2   7      301.04      243.00     25.21 o 
  -8   2   7      967.16      962.08     43.21 o 
  -7   2   7     1043.93      987.62     43.23 o 
  -6   2   7      552.21      605.20     32.52 o 
  -5   2   7     2051.47     1898.41     69.11 o 
  -4   2   7     1465.51      911.99     78.61 o 
  -3   2   7     1259.66     1283.68     50.24 o 
  -2   2   7     1694.41     1332.01    122.78 o 
  -1   2   7     1419.43     1426.89     71.00 o 
   0   2   7     4878.25     4645.72    203.96 o 
   2   2   7     2753.17     2722.44     80.99 o 
   3   2   7      715.83      348.63     37.72 o 
   4   2   7     3007.92     2999.70    147.70 o 
   5   2   7      904.99     1024.59     79.12 o 
   6   2   7      768.44      830.58     38.58 o 
   7   2   7     1091.59      924.18     57.57 o 
   8   2   7      581.21      416.96     32.04 o 
   9   2   7      397.79      457.46     29.73 o 
  10   2   7      524.94      201.16     32.53 o 
  11   2   7      435.09      523.17     34.33 o 
  12   2   7       78.31       79.87     26.07 o 
  13   2   7      584.50      534.92     37.06 o 
  14   2   7      122.39      122.96     29.78 o 
  15   2   7       41.94       53.99     30.62 o 
 -15   3   7      316.38      325.57     46.85 o 
 -14   3   7      292.26      363.26     45.89 o 
 -13   3   7      364.48      408.83     41.39 o 
 -12   3   7      224.33      185.98     28.69 o 
 -11   3   7      365.89      294.82     30.16 o 
 -10   3   7      314.47      381.25     38.54 o 
  -9   3   7      479.80      554.84     34.46 o 
  -8   3   7      201.93      161.77     26.25 o 
  -7   3   7      148.99      152.74     28.19 o 
  -6   3   7      474.25      561.55     32.31 o 
  -5   3   7     1164.54     1203.05     49.22 o 
  -4   3   7      303.09      188.39     23.39 o 
  -3   3   7       87.11       67.95     14.13 o 
  -2   3   7     1617.01     1738.13     74.85 o 
   0   3   7      478.23      455.45     27.64 o 
   1   3   7     2465.27     2576.45     97.87 o 
   2   3   7     1821.35     1787.83     82.16 o 
   3   3   7      121.40      133.62     24.26 o 
   4   3   7      608.55      570.44     33.72 o 
   5   3   7     1705.09     1628.44     65.86 o 
   6   3   7      535.03      557.33     31.45 o 
   7   3   7      176.23      201.22     24.52 o 
   8   3   7      265.64      353.89     31.55 o 
   9   3   7      212.52      164.68     26.39 o 
  10   3   7      137.20       66.49     38.97 o 
  11   3   7      442.47      573.34     42.11 o 
  12   3   7      152.58       75.73     29.53 o 
  13   3   7      165.94       84.43     32.08 o 
  14   3   7      137.41       75.43     34.42 o 
  15   3   7      194.20      188.15     39.20 o 
 -14   4   7      175.54       62.98     28.60 o 
 -13   4   7      327.52      221.20     31.29 o 
 -12   4   7      672.84      700.99     63.55 o 
 -11   4   7      425.16      190.97     30.95 o 
 -10   4   7      576.50      699.44     46.56 o 
  -9   4   7      267.26      190.84     25.36 o 
  -8   4   7     2009.93     2020.12     75.38 o 
  -7   4   7      505.92      505.94     32.42 o 
  -6   4   7     1272.94     1468.12     49.68 o 
  -5   4   7     2022.98     2020.96     63.89 o 
  -3   4   7     2130.98     2097.28     72.80 o 
  -2   4   7     1223.27     1337.19     57.59 o 
  -1   4   7     1958.85     1941.81     61.02 o 
   0   4   7     2888.20     2618.17     70.27 o 
   1   4   7     1094.12     1138.49    119.95 o 
   2   4   7     2078.74     2043.02     70.64 o 
   3   4   7      976.44     1187.14     92.73 o 
   4   4   7     2766.47     2878.88    127.08 o 
   5   4   7     1246.93     1210.55     73.93 o 
   6   4   7     2204.40     2418.73     92.52 o 
   7   4   7      773.60      768.91     42.58 o 
   8   4   7     1155.35     1212.92    119.76 o 
   9   4   7      464.63      533.67     38.78 o 
  10   4   7      250.02       75.56     26.73 o 
  11   4   7      794.56      992.29     54.00 o 
  12   4   7      381.07      242.63     41.59 o 
  13   4   7      493.59      457.72     43.44 o 
  14   4   7      386.43      536.64     46.64 o 
 -14   5   7      373.31      426.31     38.59 o 
 -13   5   7       18.47        7.71     26.90 o 
 -12   5   7       34.30       25.99     26.47 o 
 -11   5   7     1126.51     1165.86     60.99 o 
 -10   5   7      885.33      789.17     43.31 o 
  -9   5   7      116.48       83.65     23.94 o 
  -8   5   7      253.97      324.51     29.52 o 
  -7   5   7     1056.11     1104.23     41.84 o 
  -6   5   7      616.23      222.49     39.59 o 
  -5   5   7      376.35      501.78     46.81 o 
  -4   5   7     2106.24     2224.18     69.89 o 
  -3   5   7      949.76      165.94     42.76 o 
  -2   5   7      452.47      415.02     23.41 o 
  -1   5   7     1205.31     1187.68     41.92 o 
   0   5   7     2376.09     2227.77     67.08 o 
   1   5   7      705.54      620.87     78.58 o 
   2   5   7      783.62      897.31     38.52 o 
   3   5   7     2129.47     2104.62     83.81 o 
   4   5   7     1098.91     1123.57    171.66 o 
   5   5   7      324.25      478.13     30.28 o 
   6   5   7     1390.48     1484.70     79.15 o 
   7   5   7     1608.03     1606.59     68.55 o 
   8   5   7      281.28      344.45     28.14 o 
   9   5   7      245.46      383.16     34.96 o 
  10   5   7     1262.27     1206.74     59.61 o 
  11   5   7      843.72      838.05     60.04 o 
  12   5   7       68.34      108.29     32.76 o 
  13   5   7       40.79       56.04     33.91 o 
  14   5   7      268.42      281.19     40.44 o 
 -13   6   7       94.69        4.56     45.12 o 
 -12   6   7      224.54      237.28     40.74 o 
 -11   6   7      248.88      220.51     38.03 o 
 -10   6   7      243.63      208.69     43.93 o 
  -9   6   7      102.54      103.71     32.82 o 
  -8   6   7      204.57      184.82     32.38 o 
  -7   6   7      165.56      252.96     23.82 o 
  -6   6   7      715.95      684.45     46.64 o 
  -5   6   7      361.57      449.03     27.08 o 
  -4   6   7      289.15      317.52     30.61 o 
  -3   6   7      783.27      693.46     35.03 o 
  -2   6   7       90.52      119.78     20.26 o 
  -1   6   7      899.01      876.62     35.47 o 
   0   6   7       99.42      112.53     16.96 o 
   1   6   7      849.31      793.52     32.22 o 
   2   6   7      175.17      235.34     22.98 o 
   3   6   7      341.87      183.68     74.19 o 
   4   6   7      295.61      377.53     27.42 o 
   5   6   7      361.48      384.67     27.85 o 
   6   6   7     1020.54     1100.45     45.94 o 
   7   6   7      141.24      266.04     26.71 o 
   8   6   7      362.52      375.37     29.75 o 
   9   6   7      140.07      262.68     55.45 o 
  10   6   7      108.10       85.38     30.04 o 
  11   6   7      330.91      402.33     39.75 o 
  12   6   7      123.24       95.84     33.94 o 
  13   6   7       46.97       14.33     34.28 o 
 -12   7   7       50.69       32.75     37.98 o 
 -11   7   7     1208.26     1267.25     75.26 o 
 -10   7   7     1280.84     1113.69    124.89 o 
  -9   7   7      217.02      292.36     51.91 o 
  -8   7   7      765.64      880.74     90.71 o 
  -7   7   7     1876.91     1948.72     73.81 o 
  -6   7   7      811.39      294.86    109.10 o 
  -5   7   7      113.28      156.66     25.88 o 
  -4   7   7     1271.63     1324.48     54.02 o 
  -2   7   7      792.52      785.97     62.38 o 
  -1   7   7     1312.81     1230.34     52.84 o 
   0   7   7     1857.59     1759.19     65.31 o 
   1   7   7      782.55      599.76     67.84 o 
   2   7   7      369.22      247.81     38.27 o 
   3   7   7     2255.83     2230.30     83.59 o 
   4   7   7      640.72      373.20     62.99 o 
   5   7   7      194.82      278.14     27.10 o 
   6   7   7     1809.48     1899.30    109.91 o 
   7   7   7     2247.94     2175.08     77.76 o 
   8   7   7      548.16      550.51     59.87 o 
   9   7   7      114.44      108.26     29.04 o 
  10   7   7     1876.35     1751.38     90.30 o 
  11   7   7      701.12      465.28     74.58 o 
  12   7   7      107.22      197.00     91.11 o 
 -10   8   7        9.85       60.77     39.14 o 
  -9   8   7      181.74      187.59     39.82 o 
  -8   8   7      172.70      225.51     32.17 o 
  -7   8   7       32.09       46.83     27.43 o 
  -6   8   7      117.12      167.87     28.95 o 
  -5   8   7      134.59       92.24     28.78 o 
  -4   8   7       30.22       34.15     24.73 o 
  -3   8   7        1.11      -11.44     22.89 o 
  -2   8   7      362.59      411.70     31.30 o 
  -1   8   7       35.37       10.09     22.98 o 
   0   8   7      536.12      585.49     35.01 o 
   1   8   7       60.60       45.02     19.30 o 
   2   8   7      460.29      463.09     31.23 o 
   3   8   7        0.58      -11.28     22.57 o 
   4   8   7       23.15       -7.01     26.81 o 
   5   8   7      271.76      345.78     36.25 o 
   6   8   7       81.91       87.67     35.79 o 
   7   8   7       51.80      115.99     37.54 o 
   8   8   7       94.45       90.36     36.95 o 
   9   8   7      118.27       67.10     51.55 o 
  10   8   7        4.32       24.62     50.61 o 
  -9   9   7       77.10       76.98     41.09 o 
  -8   9   7      318.11      359.06     69.97 o 
  -7   9   7      974.95     1036.17    110.52 o 
  -6   9   7      211.80      229.69     38.40 o 
  -5   9   7       73.57      118.76     47.69 o 
  -4   9   7      959.24      962.47    132.21 o 
  -3   9   7     1177.40     1083.94    148.62 o 
  -2   9   7      177.75      173.27     32.98 o 
  -1   9   7      881.44      898.36    101.64 o 
   0   9   7     1917.54     1807.28     81.14 o 
   1   9   7      485.34      422.22     39.14 o 
   2   9   7      100.78       86.54     25.33 o 
   3   9   7     1921.44     1858.55    120.39 o 
   4   9   7      567.82      390.30     40.05 o 
   5   9   7       93.88      146.93     28.83 o 
   6   9   7      445.44      456.98     49.50 o 
   7   9   7      632.59      429.31     48.11 o 
   8   9   7      281.59      262.00     44.89 o 
  -6  10   7      316.31      211.13     41.08 o 
  -5  10   7       72.98      -17.76     35.52 o 
  -4  10   7      232.86      124.78     37.36 o 
  -3  10   7      213.20      201.81     37.64 o 
  -2  10   7       75.70       27.38     37.93 o 
  -1  10   7      158.47      128.98     34.87 o 
   0  10   7      385.94      363.40     55.05 o 
   1  10   7      227.00      297.20     39.55 o 
   2  10   7      110.74       90.91     34.94 o 
   3  10   7       99.73       57.11     27.89 o 
   4  10   7      411.18      390.53     35.64 o 
   5  10   7      156.48      206.32     35.64 o 
   6  10   7      443.04      456.13     43.54 o 
 -14   0   8     1018.58      843.15    163.28 o 
 -13   0   8      145.35      164.62     43.10 o 
 -12   0   8      279.79      311.98     44.84 o 
 -11   0   8     1000.31      979.95     67.18 o 
 -10   0   8     1584.89     1569.87     89.75 o 
  -9   0   8      138.94      146.91     34.91 o 
  -8   0   8       92.10       18.03     47.30 o 
  -7   0   8     5412.86     5763.19    270.56 o 
  -6   0   8       11.18       64.12     38.80 o 
  -5   0   8      522.02      679.02     51.54 o 
  -4   0   8     5253.54     5505.14    257.93 o 
  -3   0   8     6351.55     6449.70    298.66 o 
  -2   0   8      293.11      348.33     37.96 o 
  -1   0   8     1938.95     1938.08    194.95 o 
   0   0   8     9662.91     9560.62    904.94 o 
   1   0   8     1829.94     1870.96    251.14 o 
   2   0   8      221.95      275.31     40.06 o 
   3   0   8     5728.38     6561.18    424.10 o 
   4   0   8     6276.40     6184.94    269.72 o 
   5   0   8      429.61      455.60    108.28 o 
   6   0   8        7.88        8.96     31.42 o 
   7   0   8     7545.88     7914.12    468.16 o 
   8   0   8      178.07      183.10     33.71 o 
   9   0   8      102.47      128.47     33.36 o 
  10   0   8     1440.38     1465.95    183.04 o 
  11   0   8      974.16      873.52     62.30 o 
  12   0   8      327.04      342.05     53.71 o 
  13   0   8      105.17       79.63     40.89 o 
  14   0   8     1051.43     1054.89     75.40 o 
 -14   1   8        3.59       22.40     28.31 o 
 -13   1   8      153.75      179.93     30.72 o 
 -12   1   8      151.15      205.76     29.70 o 
 -11   1   8      308.75      297.30     30.29 o 
 -10   1   8      216.21      274.60     28.84 o 
  -9   1   8       19.04      -10.71     21.42 o 
  -8   1   8      749.02      817.41     42.57 o 
  -7   1   8       80.50      134.01     23.64 o 
  -6   1   8       12.86       29.10     19.94 o 
  -5   1   8      587.83      782.28     39.32 o 
  -4   1   8      705.48      791.53     39.87 o 
  -3   1   8      380.93      353.27     26.44 o 
  -2   1   8      200.91      290.74     24.91 o 
  -1   1   8      752.70      819.88     38.47 o 
   0   1   8      261.30      260.99     23.46 o 
   1   1   8      506.08      489.26     61.16 o 
   2   1   8      120.45      144.83     20.51 o 
   3   1   8      556.60      597.21     52.31 o 
   4   1   8      438.06      493.63     69.35 o 
   5   1   8      322.54      298.94     51.20 o 
   6   1   8        9.99       27.14     15.55 o 
   7   1   8       34.85      222.32     47.69 o 
   8   1   8      528.64      451.62     29.68 o 
   9   1   8        9.39        1.06     21.44 o 
  10   1   8      197.67      241.73     27.55 o 
  11   1   8      400.55      473.05     34.63 o 
  12   1   8      107.28      109.41     28.00 o 
  13   1   8      114.78       72.65     35.92 o 
  14   1   8        2.08       36.19     29.54 o 
 -14   2   8     1252.32     1110.21     54.26 o 
 -13   2   8      519.79      494.42     38.46 o 
 -12   2   8        7.64       -5.26     25.22 o 
 -11   2   8     1416.02     1413.75     59.75 o 
 -10   2   8     1668.63     1737.78    106.84 o 
  -9   2   8      204.24      292.00     29.41 o 
  -8   2   8      225.51      255.45     27.49 o 
  -7   2   8     2642.79     2739.12     97.07 o 
  -6   2   8      211.69      306.43     27.41 o 
  -5   2   8      292.70      437.66     30.65 o 
  -4   2   8     2039.97     2152.55     78.30 o 
  -3   2   8     1719.97     1809.44     67.73 o 
  -2   2   8      303.96      450.37     47.00 o 
  -1   2   8      876.48      997.44     36.53 o 
   0   2   8     2040.05     1848.13    130.79 o 
   1   2   8      733.17      795.51     74.09 o 
   2   2   8      203.86      167.41     20.39 o 
   3   2   8     1287.78     1404.31    153.51 o 
   4   2   8     1485.89     1719.81     88.09 o 
   5   2   8      250.03      304.74     24.96 o 
   6   2   8      121.81      159.31     23.30 o 
   7   2   8     3074.53     2920.90    112.50 o 
   8   2   8      269.77      221.42     49.53 o 
   9   2   8      134.29      138.06     29.58 o 
  10   2   8     1105.39     1133.18     76.27 o 
  11   2   8     1172.79     1158.99     80.36 o 
  12   2   8       15.77       84.66     27.77 o 
  13   2   8      360.01      282.28     40.98 o 
  14   2   8      920.82      808.61     78.45 o 
 -14   3   8        2.61      -14.19     28.39 o 
 -13   3   8      796.19      775.44     46.42 o 
 -12   3   8      140.89      167.43     34.32 o 
 -11   3   8      596.12      538.69     37.71 o 
 -10   3   8     1097.03     1199.94     53.07 o 
  -9   3   8      329.07      252.83     27.91 o 
  -8   3   8     1571.35     1544.61     61.71 o 
  -7   3   8      227.44      340.17     29.43 o 
  -6   3   8      949.01      944.39     43.91 o 
  -5   3   8      356.94      526.23     33.58 o 
  -4   3   8      820.71      855.96     41.41 o 
  -3   3   8     2580.51     2388.43    174.84 o 
  -2   3   8      207.43      278.01     23.44 o 
  -1   3   8     2241.47     2321.87     79.80 o 
   0   3   8       31.35       51.86     20.19 o 
   1   3   8     2643.41     2760.52     96.45 o 
   2   3   8      149.20      229.62     48.88 o 
   3   3   8     2816.15     2716.01    117.67 o 
   4   3   8      539.23      632.91     79.37 o 
   5   3   8      347.96      347.06     33.16 o 
   6   3   8      960.90      988.16     46.12 o 
   7   3   8      183.55      282.19     28.57 o 
   8   3   8     1037.21      793.77     55.01 o 
   9   3   8      550.50      679.08     44.31 o 
  10   3   8     1182.68     1296.72     63.46 o 
  11   3   8      604.80      624.65     44.95 o 
  12   3   8      110.20       73.21     33.63 o 
  13   3   8      871.11      888.75     56.51 o 
  14   3   8        1.26       19.89     36.91 o 
 -13   4   8      241.59      286.83     34.88 o 
 -12   4   8      140.25      100.47     28.08 o 
 -11   4   8      257.28      195.37     32.38 o 
 -10   4   8      803.44      901.01     66.70 o 
  -9   4   8      731.35      820.13     44.80 o 
  -8   4   8      388.43      387.73     32.05 o 
  -7   4   8      162.89       91.25     23.91 o 
  -6   4   8      815.49      856.33     51.56 o 
  -5   4   8      554.04      377.16     34.11 o 
  -4   4   8      154.95      229.54     27.11 o 
  -3   4   8      201.58      299.77     22.39 o 
  -2   4   8      402.85      356.61     22.98 o 
  -1   4   8      720.26      747.06     54.27 o 
   0   4   8       93.97       88.11     16.63 o 
   1   4   8     1030.39     1076.15     53.83 o 
   2   4   8      696.53      802.35     51.97 o 
   3   4   8       98.84       78.13     24.61 o 
   4   4   8       82.32      114.53     24.48 o 
   5   4   8      898.77      955.79     46.97 o 
   6   4   8     1248.18     1357.63     52.12 o 
   7   4   8      304.26      295.02     30.52 o 
   8   4   8      367.37      439.17     56.57 o 
   9   4   8      394.32      311.19     57.01 o 
  10   4   8      349.09       99.15     39.64 o 
  11   4   8      287.60      381.96     38.97 o 
  12   4   8      207.66      207.00     47.72 o 
  13   4   8      105.36       54.71     33.88 o 
 -13   5   8      488.82      518.81     41.38 o 
 -12   5   8       18.16      -13.07     26.13 o 
 -11   5   8      355.13      293.11     32.29 o 
 -10   5   8      212.07      122.03     27.66 o 
  -9   5   8      215.94      159.12     31.52 o 
  -8   5   8      961.65      884.62     49.43 o 
  -7   5   8       31.51       48.91     24.55 o 
  -6   5   8     1396.70     1439.00     59.60 o 
  -5   5   8       56.88       70.38     24.40 o 
  -4   5   8      910.59      939.73     45.98 o 
  -3   5   8      822.05      852.96     58.23 o 
  -2   5   8      367.99      417.86     25.71 o 
  -1   5   8     1594.32     1786.87     65.42 o 
   0   5   8      221.57      206.63     22.80 o 
   1   5   8     2553.97     2526.81     87.15 o 
   2   5   8      203.21      250.06     53.12 o 
   3   5   8     1217.49     1202.68     55.47 o 
   4   5   8      762.56      779.77     42.78 o 
   5   5   8      100.93       80.40     24.39 o 
   6   5   8     1002.86     1107.92    102.72 o 
   7   5   8       17.45       14.16     25.41 o 
   8   5   8      907.00      843.02     60.29 o 
   9   5   8      347.30      434.54     38.66 o 
  10   5   8      438.28      463.98     40.76 o 
  11   5   8      398.62      496.75     49.74 o 
  12   5   8       31.52       79.95     34.18 o 
 -12   6   8      753.24      640.47     68.07 o 
 -11   6   8       12.23       34.10     61.01 o 
 -10   6   8      171.69      233.32     41.20 o 
  -9   6   8     1321.76     1309.77     69.06 o 
  -8   6   8      497.24      302.37     49.67 o 
  -7   6   8      295.71      308.29     61.50 o 
  -6   6   8      783.19      747.94    136.26 o 
  -5   6   8     1981.33     2051.22     86.24 o 
  -4   6   8       68.24       73.89     20.80 o 
  -3   6   8       12.87       39.95     19.10 o 
  -2   6   8     2027.94     2215.15     79.70 o 
  -1   6   8      860.15      902.50     63.76 o 
   0   6   8      395.20      404.91     32.59 o 
   1   6   8     1327.36     1275.60     51.90 o 
   2   6   8     2613.91     2430.39    102.41 o 
   3   6   8       23.43       44.51     34.18 o 
   4   6   8       31.33      125.07     27.71 o 
   5   6   8     3011.96     2897.19     98.94 o 
   6   6   8     1359.91     1315.53     61.09 o 
   7   6   8      134.70      150.83     36.43 o 
   8   6   8      976.33     1041.22     55.09 o 
   9   6   8     1255.80     1290.03     63.04 o 
  10   6   8       82.95       27.64     30.34 o 
  11   6   8       25.89       45.28     33.94 o 
 -10   7   8       40.42       31.20     38.03 o 
  -9   7   8       42.22       32.68     37.38 o 
  -8   7   8       94.87       54.42     36.34 o 
  -7   7   8      147.11      170.81     38.00 o 
  -6   7   8      195.38      302.14     43.99 o 
  -5   7   8       22.97       59.59     34.12 o 
  -4   7   8      439.07      449.15     34.23 o 
  -3   7   8      366.35      346.22     44.09 o 
  -2   7   8      206.79      112.34     24.45 o 
  -1   7   8      287.12      282.30     33.00 o 
   0   7   8        5.51       22.22     22.46 o 
   1   7   8      126.52       37.36     21.86 o 
   2   7   8      459.92      521.06     40.97 o 
   3   7   8      273.47      176.84     42.41 o 
   4   7   8      221.18      206.30     38.87 o 
   5   7   8       10.48      -11.27     22.53 o 
   6   7   8      229.86      266.79     33.34 o 
   7   7   8       99.62      128.12     31.02 o 
   8   7   8       95.26      103.48     30.94 o 
   9   7   8       20.10       31.31     31.21 o 
  10   7   8       26.62       29.55     31.74 o 
  -9   8   8     1160.74     1086.55    134.62 o 
  -8   8   8      354.81      277.57     44.53 o 
  -7   8   8      116.22      140.76     39.76 o 
  -6   8   8      280.82      374.77     78.41 o 
  -5   8   8     1399.13     1419.94     60.27 o 
  -4   8   8       97.18      193.58     29.91 o 
  -3   8   8      163.86      252.16     30.42 o 
  -2   8   8     1715.01     1827.07     70.43 o 
  -1   8   8      132.21       92.07     25.92 o 
   0   8   8      573.07      629.80     58.96 o 
   1   8   8      270.16      375.68     35.07 o 
   2   8   8     1462.38     1570.85     73.10 o 
   3   8   8      222.98      244.72     36.46 o 
   4   8   8       85.18      108.98     34.04 o 
   5   8   8     1143.70     1169.86     60.63 o 
   6   8   8      135.09       91.36     38.02 o 
   7   8   8      213.67      407.55     50.43 o 
   8   8   8      330.87      218.93     57.95 o 
   9   8   8      867.11      637.41     75.81 o 
  -7   9   8      207.30      186.85     48.23 o 
  -6   9   8       51.21      -29.35    118.46 o 
  -5   9   8      207.06      199.90     39.56 o 
  -4   9   8       79.43       36.86     34.69 o 
  -3   9   8      144.00      147.54     35.23 o 
  -2   9   8       21.09       62.37     32.52 o 
  -1   9   8      492.86      405.57     41.16 o 
   0   9   8        3.03        2.96     35.58 o 
   1   9   8      366.54      326.26     50.97 o 
   2   9   8       40.00       25.16     32.78 o 
   3   9   8      209.35      191.96     37.32 o 
   4   9   8       39.55       -1.56     34.50 o 
   5   9   8       99.25      103.82     46.06 o 
   6   9   8       71.54      106.02     41.03 o 
   7   9   8       93.20       51.69     40.54 o 
  -3  10   8       97.00      155.01     40.40 o 
  -2  10   8      561.27      589.82     48.93 o 
  -1  10   8      181.20      188.55     37.93 o 
   0  10   8        1.93      151.44     37.81 o 
   1  10   8      310.51      341.57     42.83 o 
   2  10   8      396.47      297.87     53.78 o 
   3  10   8       56.49       36.91     37.26 o 
 -13   1   9      343.79       26.98     28.07 o 
 -12   1   9     1375.11     1416.80     62.06 o 
 -11   1   9      283.58      159.51     29.33 o 
 -10   1   9      255.97      357.97     33.63 o 
  -9   1   9     1649.08     1509.56     62.40 o 
  -8   1   9     3200.85     3348.46    117.45 o 
  -7   1   9      139.43      190.73     26.78 o 
  -6   1   9      686.12      645.14     38.50 o 
  -5   1   9     1849.17     1903.23     72.81 o 
  -4   1   9     2340.27     2522.65     91.20 o 
  -3   1   9      374.99      129.27     23.57 o 
  -2   1   9     2923.41     3012.11    211.95 o 
  -1   1   9     1695.73     2046.48    154.75 o 
   0   1   9      711.40      732.99     38.42 o 
   2   1   9     3698.62     4152.58    140.37 o 
   3   1   9      831.16      794.25     51.61 o 
   4   1   9     1522.48     1796.57     91.96 o 
   5   1   9     1823.41     1771.45     71.82 o 
   6   1   9     1029.09     1222.96     54.10 o 
   7   1   9      184.91      235.20     42.91 o 
   8   1   9     1424.52      112.16     57.09 o 
   9   1   9     2232.27     2375.85     84.04 o 
  10   1   9      178.40      228.55     28.50 o 
  11   1   9      343.62      324.00     32.27 o 
  12   1   9     1137.79     1105.15     53.15 o 
  13   1   9      775.16     1060.36     53.82 o 
 -13   2   9      137.63      191.05     32.63 o 
 -12   2   9      180.59       97.18     29.32 o 
 -11   2   9      125.99      113.19     28.97 o 
 -10   2   9      176.98       11.22     25.08 o 
  -9   2   9      353.67      513.83     37.12 o 
  -8   2   9      430.72      139.57     26.52 o 
  -7   2   9      482.85      225.43     27.72 o 
  -6   2   9      836.83      690.33     50.83 o 
  -5   2   9      821.37      895.37     46.02 o 
  -4   2   9      220.49      336.27     30.37 o 
  -3   2   9      277.32       53.54     22.29 o 
  -2   2   9     1166.97     1457.50     77.23 o 
  -1   2   9      275.79      315.61     28.90 o 
   0   2   9     2240.38     2137.41     96.12 o 
   1   2   9      339.88      523.01     35.37 o 
   2   2   9      529.63      156.87     48.45 o 
   3   2   9      629.97      770.59     58.39 o 
   4   2   9      144.37      192.16     32.46 o 
   5   2   9      538.83      586.97     74.91 o 
   6   2   9     1101.11     1125.28     62.85 o 
   7   2   9      905.28     1003.20     82.65 o 
   8   2   9      793.24      809.15     57.52 o 
   9   2   9      153.82      165.01     32.17 o 
  10   2   9      392.93      601.52     50.95 o 
  11   2   9      125.86      189.55     36.16 o 
  12   2   9      351.42      565.25     48.13 o 
  13   2   9      143.01      185.92     39.65 o 
 -12   3   9      980.15     1003.21     72.86 o 
 -11   3   9      285.05      391.49     36.52 o 
 -10   3   9      196.18      145.47     29.00 o 
  -9   3   9     1243.95     1116.96     51.95 o 
  -8   3   9     1301.33     1268.11     64.94 o 
  -7   3   9      119.58      153.73     26.65 o 
  -6   3   9      351.85      227.20     35.17 o 
  -5   3   9      784.74      930.38     46.89 o 
  -4   3   9      178.69      283.41     32.07 o 
  -3   3   9       26.99       14.32     22.85 o 
  -2   3   9      339.67      193.33     32.31 o 
  -1   3   9       90.52      145.84     25.57 o 
   0   3   9      214.17      282.71     38.76 o 
   1   3   9       51.68       25.54     21.72 o 
   2   3   9      689.65      878.65     51.25 o 
   3   3   9       43.48       82.99     38.16 o 
   4   3   9      167.37      227.18     35.08 o 
   5   3   9      515.74      572.08     55.43 o 
   6   3   9      585.28      665.46     48.43 o 
   7   3   9       83.61      160.03     33.48 o 
   8   3   9      661.22      242.22     37.79 o 
   9   3   9     1619.12     1576.30     72.65 o 
  10   3   9      255.52      403.86     40.34 o 
  11   3   9      127.93       20.56     32.37 o 
  12   3   9      701.10      746.14     91.69 o 
 -12   4   9      371.77       61.46     34.99 o 
 -11   4   9      884.24     1001.41     71.99 o 
 -10   4   9      287.89       79.33     27.75 o 
  -9   4   9      323.62      443.55     40.98 o 
  -8   4   9      771.57      218.21     62.99 o 
  -7   4   9      887.82      910.35     47.78 o 
  -6   4   9      260.06      177.88     28.22 o 
  -5   4   9      504.51      135.13     25.93 o 
  -4   4   9     1724.69     1916.43     93.17 o 
  -3   4   9      311.52      110.73     26.96 o 
  -2   4   9     1217.15     1385.15     58.73 o 
  -1   4   9      312.21      104.91     25.02 o 
   0   4   9     1762.26     1675.11    117.01 o 
   1   4   9      665.74      870.33     53.71 o 
   2   4   9      582.07      185.42     62.67 o 
   3   4   9      659.93      691.76     57.37 o 
   4   4   9      874.93     1070.73     93.30 o 
   5   4   9     1110.79     1123.08     67.98 o 
   6   4   9      483.57      616.02     47.70 o 
   7   4   9      668.26      570.42     47.62 o 
   8   4   9     1613.27     1591.87     86.37 o 
   9   4   9      149.40       57.70     29.87 o 
  10   4   9      594.27      846.48     62.96 o 
  11   4   9      415.12      136.74     46.64 o 
  12   4   9      836.25     1203.89     77.66 o 
 -11   5   9      140.58       71.77     29.65 o 
 -10   5   9      429.74      515.62     39.19 o 
  -9   5   9      341.46      377.27     35.09 o 
  -8   5   9      225.55      147.87     28.46 o 
  -7   5   9      803.34      908.84     56.47 o 
  -6   5   9     1003.33     1132.50     53.05 o 
  -5   5   9      156.09      261.95     41.89 o 
  -4   5   9      378.90      226.61     35.78 o 
  -3   5   9      830.33      990.64     49.10 o 
  -2   5   9      193.20      227.16     30.06 o 
  -1   5   9      162.94       95.38     34.82 o 
   0   5   9      491.82      637.26     35.89 o 
   1   5   9      301.73      361.31     32.22 o 
   2   5   9      149.80      170.24     43.70 o 
   3   5   9      490.40      668.66     78.69 o 
   4   5   9      835.97      917.89    125.12 o 
   5   5   9       93.25      151.01     49.71 o 
   6   5   9      598.66      594.01    119.25 o 
   7   5   9      760.62      793.56    133.29 o 
   8   5   9      412.50      522.71     48.87 o 
   9   5   9      304.51      291.74     44.06 o 
  10   5   9      300.62      279.32     38.04 o 
  11   5   9      247.66      261.64     53.57 o 
 -10   6   9      213.32      107.69     36.08 o 
  -9   6   9      490.62      534.52     95.33 o 
  -8   6   9       74.84       56.86     36.79 o 
  -7   6   9       52.34       88.49     38.28 o 
  -6   6   9      233.01      364.05     58.78 o 
  -5   6   9      184.18       55.26     27.75 o 
  -4   6   9      454.80      565.33     40.88 o 
  -3   6   9      404.41      399.34     53.26 o 
  -2   6   9      579.42      685.63     42.82 o 
  -1   6   9      267.42      347.09     49.48 o 
   0   6   9       12.72       14.63     22.47 o 
   1   6   9      396.44      531.04     34.20 o 
   2   6   9      271.54       78.59     23.84 o 
   3   6   9      444.34      476.95     51.93 o 
   4   6   9      205.38      147.05     40.24 o 
   5   6   9      415.35      582.19     54.62 o 
   6   6   9      154.96       63.88     38.78 o 
   7   6   9       54.96       55.11     34.83 o 
   8   6   9      166.01      298.66     36.84 o 
   9   6   9      215.25       34.94     44.67 o 
  10   6   9      424.10      559.92     46.26 o 
  -9   7   9      331.34      351.03     49.01 o 
  -8   7   9      242.57      148.86     42.41 o 
  -7   7   9     1121.79     1183.83    162.58 o 
  -6   7   9      526.58      670.88     92.48 o 
  -5   7   9       44.47      155.26     39.92 o 
  -4   7   9      445.57      205.49     39.02 o 
  -3   7   9     1132.94     1197.26    125.10 o 
  -2   7   9      362.81      433.42     46.33 o 
  -1   7   9      191.37      304.39     30.52 o 
   0   7   9      531.74      566.98     61.33 o 
   1   7   9      284.15      380.73     32.14 o 
   2   7   9      337.80      359.56     51.05 o 
   3   7   9      534.86      355.14     73.18 o 
   4   7   9     1003.47     1156.86     62.47 o 
   5   7   9       24.65       35.14     39.04 o 
   6   7   9      346.11      376.74     63.75 o 
   7   7   9      842.72      931.43     94.38 o 
   8   7   9      543.95      702.44     49.72 o 
  -7   8   9       15.01      -20.52     41.05 o 
  -6   8   9       41.78       60.78     40.90 o 
  -5   8   9       73.74       47.08     40.68 o 
  -4   8   9       25.42       22.45     40.88 o 
  -3   8   9      115.04      176.81     53.98 o 
  -2   8   9       22.61       -1.77     35.94 o 
  -1   8   9      122.25      153.66     29.24 o 
   0   8   9        2.03      -12.70     25.40 o 
   1   8   9       55.82       44.02     27.03 o 
   2   8   9       38.82       76.93     33.05 o 
   3   8   9       54.26        6.91     33.43 o 
   4   8   9       12.87       39.70     35.79 o 
   5   8   9       39.49        8.64     61.84 o 
   6   8   9       34.43       94.74     66.88 o 
  -4   9   9      311.41      199.55     59.86 o 
  -3   9   9      472.08      637.94     74.78 o 
  -2   9   9       38.09        8.22     52.50 o 
  -1   9   9      191.48      183.33     36.11 o 
   0   9   9      278.40      276.11     39.54 o 
   1   9   9      374.27      489.06     46.79 o 
   2   9   9       43.65       89.25     54.32 o 
   3   9   9      232.48      117.07     37.87 o 
 -12   0  10      237.94       87.85     43.29 o 
 -11   0  10      486.38       15.99     39.86 o 
 -10   0  10      235.75      364.81     51.03 o 
  -9   0  10      914.88     1023.50     76.14 o 
  -7   0  10      322.93      292.82     65.19 o 
  -6   0  10      583.70      722.17    109.72 o 
  -5   0  10      379.29      173.00     38.78 o 
  -4   0  10      856.89      126.85     37.15 o 
  -3   0  10     1406.88     1854.96    180.30 o 
  -2   0  10      282.51      468.90     50.48 o 
  -1   0  10      989.48      351.32     66.16 o 
   0   0  10      248.58      284.49     40.81 o 
   1   0  10     1991.12     2618.90    387.10 o 
   2   0  10      271.80      254.90     53.63 o 
   4   0  10     1924.40     2322.52    164.86 o 
   5   0  10      791.76     1100.97     92.58 o 
   7   0  10      390.04      480.83     56.23 o 
   8   0  10     2534.11     3179.51    202.87 o 
   9   0  10      397.24       23.46     80.02 o 
  10   0  10      112.98       14.03     47.66 o 
  11   0  10     1079.39     1371.66     83.99 o 
 -12   1  10      149.43      110.94     32.03 o 
 -11   1  10       15.86        5.02     29.00 o 
 -10   1  10       33.10       26.69     27.79 o 
  -9   1  10       77.07       85.37     28.12 o 
  -8   1  10       19.96      -12.48     24.97 o 
  -7   1  10      141.49      160.96     29.30 o 
  -6   1  10       29.86       -2.60     24.91 o 
  -5   1  10      257.04      342.22     32.93 o 
  -4   1  10      156.43      211.65     28.30 o 
  -3   1  10      345.72      484.55     36.38 o 
  -2   1  10       37.89       85.93     24.53 o 
  -1   1  10      295.10      478.80     35.71 o 
   0   1  10      502.19      603.66     38.85 o 
   1   1  10      192.52      170.72     25.82 o 
   2   1  10       22.50       37.49     26.45 o 
   3   1  10      402.97      552.34     62.13 o 
   4   1  10      264.38      359.59     41.86 o 
   5   1  10      191.38      194.87     39.67 o 
   8   1  10       40.05      114.31     38.37 o 
   9   1  10      105.04      114.99     31.68 o 
  10   1  10       15.61       -6.02     31.45 o 
  11   1  10       11.77       54.07     34.76 o 
 -11   2  10      192.20       11.22     27.72 o 
 -10   2  10      388.43      560.33     52.58 o 
  -9   2  10      479.83      545.99     51.25 o 
  -8   2  10      325.20      289.47     36.18 o 
  -7   2  10      306.98      460.38     37.89 o 
  -6   2  10      827.97     1020.51     52.08 o 
  -5   2  10      234.18      308.27     39.86 o 
  -4   2  10      448.25      212.67     29.39 o 
  -3   2  10     1392.03     1684.25     68.31 o 
  -2   2  10      396.64      608.99     40.49 o 
  -1   2  10      353.93       57.72     28.41 o 
   0   2  10      385.09      452.05     34.85 o 
   1   2  10      794.90     1001.36     69.11 o 
   2   2  10      207.48      285.42     54.92 o 
   4   2  10      815.54      929.57    151.51 o 
   5   2  10      267.56      415.94     79.15 o 
   8   2  10      489.14      596.46     50.21 o 
   9   2  10      217.39       65.31     30.14 o 
  10   2  10      175.85       72.01     33.65 o 
  11   2  10      421.60      458.64     45.27 o 
 -11   3  10       78.55       35.72     29.40 o 
 -10   3  10      152.61       46.19     29.41 o 
  -9   3  10      340.39      303.34     34.45 o 
  -8   3  10       69.72       32.20     27.70 o 
  -7   3  10      896.16      937.14     50.40 o 
  -6   3  10       75.01      136.65     31.39 o 
  -5   3  10     1234.37     1326.56     58.80 o 
  -4   3  10      224.52      301.27     36.50 o 
  -3   3  10      538.05      552.35     45.97 o 
  -2   3  10      799.62     1027.15     51.92 o 
  -1   3  10      402.77      126.27     49.99 o 
   0   3  10     1329.36     1385.70     63.02 o 
   1   3  10      793.25     1049.07     64.68 o 
   2   3  10      800.20      969.22     55.56 o 
   3   3  10      687.85      832.56     61.66 o 
   4   3  10      286.86      447.98     56.01 o 
   5   3  10     1270.24     1379.21     78.08 o 
   8   3  10       80.32       85.60     57.45 o 
   9   3  10      445.11      457.54     41.93 o 
  10   3  10      176.43      194.61     36.94 o 
  11   3  10      125.48      159.21     38.43 o 
 -10   4  10      280.74      204.46     33.47 o 
  -9   4  10       56.80       -0.33     27.81 o 
  -8   4  10       65.82      104.90     30.06 o 
  -7   4  10      282.25      355.70     35.58 o 
  -6   4  10      318.01      412.62     50.62 o 
  -5   4  10      427.97      564.18     41.66 o 
  -4   4  10      361.91      524.52     40.76 o 
  -3   4  10      283.30      318.39     34.48 o 
  -2   4  10      438.71      652.20     43.29 o 
  -1   4  10      309.08      434.24     37.03 o 
   0   4  10      330.64      480.08     37.60 o 
   1   4  10      145.74       75.35     31.03 o 
   2   4  10      238.26      227.76     35.66 o 
   3   4  10      348.97      520.76     52.49 o 
   4   4  10      211.06      182.92     38.81 o 
   5   4  10      251.25      308.63     64.43 o 
   6   4  10      144.96      148.09     56.23 o 
   7   4  10      156.85      161.77     55.29 o 
   8   4  10       33.52       40.53     54.28 o 
   9   4  10       97.80      158.06     46.63 o 
  10   4  10      359.44      474.83     44.19 o 
  -9   5  10      360.37      324.29     37.05 o 
  -8   5  10        2.42        0.97     28.01 o 
  -7   5  10      691.26      809.94     79.40 o 
  -6   5  10       15.02      -10.91     28.09 o 
  -5   5  10      580.42      492.59     63.62 o 
  -4   5  10      234.35      292.76     54.16 o 
  -3   5  10      255.52      327.08     34.86 o 
  -2   5  10      648.90      734.57     85.65 o 
  -1   5  10        6.72      -13.25     26.51 o 
   0   5  10      822.59      926.42     58.63 o 
   1   5  10       14.15       22.03     32.85 o 
   2   5  10      833.47      996.36     62.47 o 
   3   5  10      279.87      377.88     52.55 o 
   4   5  10      198.14      290.99     77.32 o 
   5   5  10      950.86      964.11     94.67 o 
   6   5  10       27.91       12.38     37.62 o 
   7   5  10      613.28      662.68     82.93 o 
   8   5  10        1.60       63.57     57.45 o 
   9   5  10      523.57      696.87     66.00 o 
  -8   6  10      650.19      812.21     59.13 o 
  -7   6  10      558.59      608.77     65.75 o 
  -6   6  10      317.28      147.34     37.12 o 
  -5   6  10      446.34      591.54     50.89 o 
  -4   6  10      549.50      709.61     52.50 o 
  -3   6  10      258.39      156.53     45.05 o 
  -2   6  10      119.29      168.91     36.11 o 
  -1   6  10     1449.54     1797.35     86.42 o 
   0   6  10      140.24      316.76     65.69 o 
   1   6  10      922.48      397.61     71.78 o 
   2   6  10      225.35      362.33     50.93 o 
   3   6  10      498.45      797.91     70.67 o 
   4   6  10      305.30      170.12     45.88 o 
   5   6  10      222.50      173.18     43.30 o 
   6   6  10      606.67      721.35     63.89 o 
   7   6  10      372.30      292.21     66.74 o 
   8   6  10      309.55       61.37     42.55 o 
  -6   7  10        0.88      -20.37     40.73 o 
  -5   7  10        0.87       75.83     41.37 o 
  -4   7  10       56.49       -5.28     39.55 o 
  -3   7  10       13.24      -18.93     37.87 o 
  -2   7  10       33.26       96.83     39.26 o 
  -1   7  10       37.29       56.37     36.02 o 
   0   7  10       65.19       52.28     35.61 o 
   1   7  10       68.82       58.72     35.93 o 
   2   7  10       74.69      107.95     46.66 o 
   3   7  10       22.09       47.28     34.68 o 
   4   7  10      120.06      167.16     70.19 o 
   5   7  10        1.00       62.36     56.98 o 
   6   7  10        1.13       32.98     60.90 o 
  -3   8  10      401.09      337.63     49.26 o 
  -2   8  10      147.43       71.31     39.89 o 
  -1   8  10     1417.57     1555.41     92.30 o 
   0   8  10      221.95      267.49     43.53 o 
   1   8  10      771.88      485.74     50.77 o 
   2   8  10      305.66      366.42     60.65 o 
   3   8  10      680.24      834.33     57.04 o 
 -10   1  11      465.21      171.95     39.76 o 
  -9   1  11       11.18        4.53     29.66 o 
  -8   1  11      592.65      793.33     49.91 o 
  -7   1  11      850.91      703.00     46.29 o 
  -6   1  11      362.71      242.32     33.49 o 
  -5   1  11      179.98      100.44     29.37 o 
  -4   1  11     1942.83     2552.26    197.77 o 
  -3   1  11      793.34      398.84     36.61 o 
  -2   1  11      388.16      629.82     42.65 o 
  -1   1  11      663.14     1114.20     87.07 o 
   0   1  11     2225.55     2597.28     96.01 o 
   1   1  11      307.89       83.50     61.31 o 
   2   1  11      174.35       71.96     52.61 o 
   3   1  11     1451.02     1643.01     90.79 o 
   4   1  11      883.58     1110.40     97.19 o 
   9   1  11        7.16        4.48     37.11 o 
  -9   2  11      171.41      152.66     32.45 o 
  -8   2  11      217.46      337.32     51.34 o 
  -7   2  11      121.69      168.57     32.48 o 
  -6   2  11      152.63       25.69     28.74 o 
  -5   2  11      334.36      460.14     42.21 o 
  -4   2  11      214.35      135.08     31.14 o 
  -3   2  11      285.56      474.51     39.64 o 
  -2   2  11      425.04      306.24     33.68 o 
  -1   2  11      480.70      704.10     53.18 o 
   0   2  11        6.76      -12.28     24.55 o 
   1   2  11      219.44       37.86     49.22 o 
   2   2  11      634.95      834.54     54.66 o 
   3   2  11      227.73      373.12     79.19 o 
   4   2  11      374.38      441.58     85.38 o 
   5   2  11      176.30      104.75     52.91 o 
   8   2  11      185.90      188.83     55.51 o 
   9   2  11      265.70      222.47     45.24 o 
  -9   3  11      170.41      146.44     42.35 o 
  -8   3  11      175.89      266.09     36.34 o 
  -7   3  11      402.09      505.32     42.14 o 
  -6   3  11      123.87      157.05     32.92 o 
  -5   3  11      121.88      170.10     33.51 o 
  -4   3  11      636.97      948.76     63.71 o 
  -3   3  11      455.67      666.40     46.00 o 
  -2   3  11      110.41      151.08     31.88 o 
  -1   3  11      397.74      667.09     44.47 o 
   0   3  11      559.17      788.78     47.97 o 
   1   3  11      203.28       73.90     33.63 o 
   2   3  11       58.88       -0.95     31.38 o 
   3   3  11      316.60      361.90     47.00 o 
   4   3  11      281.52      219.01     41.14 o 
   5   3  11       85.92       34.48     54.07 o 
   8   3  11       93.49       33.04     50.32 o 
  -8   4  11      206.58      356.09     38.70 o 
  -7   4  11      377.30      470.52     41.86 o 
  -6   4  11      308.42      244.36     59.51 o 
  -5   4  11      282.92      467.67     41.97 o 
  -4   4  11      316.59      230.98     34.36 o 
  -3   4  11      765.90     1146.80     57.87 o 
  -1   4  11      426.39      536.65     54.82 o 
   0   4  11      565.71      622.40     50.47 o 
   1   4  11      412.97      472.96     45.77 o 
   2   4  11      413.56      703.03     63.17 o 
   3   4  11      335.43       61.79     63.89 o 
   4   4  11      613.46      825.20     66.25 o 
   5   4  11      134.15      141.46     61.70 o 
   7   4  11      352.89      306.25     57.74 o 
   8   4  11      176.17      131.74     55.87 o 
  -7   5  11       31.44       14.90     31.08 o 
  -6   5  11      350.57      556.91     44.61 o 
  -5   5  11      289.35      345.19     42.11 o 
  -4   5  11       81.43       46.57     31.09 o 
  -3   5  11      324.14      461.90     41.49 o 
  -2   5  11      796.01     1103.78     57.82 o 
  -1   5  11      304.78       86.35     36.04 o 
   0   5  11       60.23      124.76     38.13 o 
   1   5  11      630.43      933.73     97.66 o 
   2   5  11      531.95      599.98    177.14 o 
   3   5  11      147.28      107.12     44.00 o 
   4   5  11      176.31      279.98     71.34 o 
   5   5  11      394.24      558.01     83.15 o 
   6   5  11      155.80       -4.32     41.97 o 
  -5   6  11      200.65      270.24     45.16 o 
  -4   6  11      110.63      120.50     41.25 o 
  -3   6  11      143.33      248.92     44.81 o 
  -2   6  11      163.08      118.42     33.87 o 
  -1   6  11      428.35      691.07     57.06 o 
   0   6  11       73.00      159.02     41.17 o 
   1   6  11      198.23       48.54     52.66 o 
   2   6  11      311.49      471.06     62.05 o 
   3   6  11       67.34       71.33     45.13 o 
   4   6  11      105.95      118.57     66.59 o 
  -7   0  12      272.31      258.96     53.67 o 
  -6   0  12      140.13      302.87     75.27 o 
  -5   0  12     1527.90     1900.71    344.66 o 
  -4   0  12       53.97       38.90     44.19 o 
  -3   0  12      104.98      175.53     48.46 o 
  -2   0  12     1926.60     2024.29    116.27 o 
  -1   0  12      427.75      519.38     69.51 o 
   0   0  12      541.88      800.34     70.17 o 
   1   0  12      466.79      487.16     58.29 o 
   2   0  12     2020.83     2353.26    175.59 o 
   3   0  12       80.12      101.08     55.07 o 
   4   0  12      121.43      145.86     55.65 o 
  -7   1  12        4.27      -13.95     35.26 o 
  -6   1  12      122.44      118.49     34.80 o 
  -5   1  12       35.20       48.41     31.90 o 
  -4   1  12      107.62       74.25     32.00 o 
  -3   1  12       36.08       11.04     29.73 o 
  -2   1  12       31.44      135.43     32.21 o 
  -1   1  12      279.51      396.64     38.67 o 
   0   1  12       25.47       33.35     28.98 o 
   1   1  12      217.28      266.10     34.74 o 
   2   1  12       17.97       89.40     40.15 o 
   3   1  12       61.42      126.97     40.56 o 
   4   1  12      136.62      112.74     58.31 o 
  -6   2  12      150.14      299.25     38.87 o 
  -5   2  12      554.33      747.14     50.32 o 
  -4   2  12       13.33       11.95     30.71 o 
  -3   2  12       29.05       15.16     31.22 o 
  -2   2  12     1271.29     1379.60     63.84 o 
  -1   2  12      398.04      418.31     39.42 o 
   0   2  12      142.82      281.52     40.79 o 
   1   2  12      534.19      757.75     56.09 o 
   2   2  12     1397.81     1536.60     92.62 o 
   3   2  12       13.41       66.83     40.39 o 
   4   2  12       19.95       33.19     57.95 o 
  -5   3  12       23.76       -1.66     31.52 o 
  -4   3  12      485.62      510.63     50.91 o 
  -3   3  12      295.02      323.90     38.54 o 
  -2   3  12      119.38      204.88     36.36 o 
  -1   3  12      884.61     1128.64     59.93 o 
   0   3  12       36.18       65.31     32.26 o 
   1   3  12      837.99     1073.16     67.32 o 
   2   3  12      105.52      209.62     47.09 o 
   3   3  12      471.50      787.24     66.36 o 
   4   3  12      568.74      604.73     85.60 o 
  -4   4  12       39.62       10.52     32.51 o 
  -3   4  12      118.41      119.19     34.90 o 
  -2   4  12      307.83      332.13     47.26 o 
  -1   4  12      144.99       95.22     33.92 o 
   0   4  12       36.30        3.65     36.86 o 
   1   4  12      246.14      348.24     46.15 o 
   2   4  12      404.12      637.53     64.33 o 
   3   4  12      117.35      140.03     98.70 o 
   4   4  12       88.01      176.81     68.25 o 
   0   5  12      110.14      113.60     41.58 o 
                                                 
